# Supplementary material for: Atomically engineering activation sites onto metallic 1T-MoS2 catalysts for enhanced electrochemical hydrogen evolution
Source: Nat Commun. 2019 Feb 28;10:982. doi: 10.1038/s41467-019-08877-9 (PMC6395606; doi:10.1038/s41467-019-08877-9)
Supplement: Supplementary file 3 — Source Data [file 41467_2019_8877_MOESM3_ESM.xlsx]

## Sheet: Figure 3
Figure 3a					Figure 3b							Figure 3c					Figure 3d
Normalized Mo K-edge XANES spectra					R-space data and best fit lines.							Ni K-edge XANES spectrum for NiO@1T-MoS2					EXAFS spectrum fitting of NiO@1T-MoS2 in R-space with K-space inset
2H-MoS2		NiO@1T-MoS2			2H-MoS2			NiO@1T-MoS2				NiO@1T-MoS2					K			R
19778.9	0.00707	19778.9	0.00637		0	0.5599	0.89127	0	0.48736	0.76237		8145.2	0.01071				0	0	0	0	0.39333	0.47967
19788.7	0.00629	19788.7	0.00564		0.03068	0.54817	0.85928	0.03068	0.47792	0.74478		8150.2	0.01129				0.05	-8.24674e-05	8.22898e-06	0.03068	0.41477	0.49752
19798.5	0.00548	19798.5	0.00492		0.06136	0.51717	0.7692	0.06136	0.45063	0.69312		8155.2	0.01004				0.1	-0.000682422	6.61154e-05	0.06136	0.47101	0.54523
19808.5	0.00467	19808.5	0.0042		0.09204	0.47933	0.64051	0.09204	0.4087	0.61094		8160.2	0.00885				0.15	-0.00238	0.000224592	0.09204	0.5458	0.60993
19818.4	0.00389	19818.4	0.0035		0.12272	0.45319	0.51368	0.12272	0.35815	0.50479		8165.2	0.00764				0.2	-0.00582	0.000536495	0.12272	0.62502	0.67874
19828.5	0.00312	19828.5	0.00281		0.1534	0.45504	0.45807	0.1534	0.30894	0.38654		8170.2	0.00653				0.25	-0.01173	0.00106	0.1534	0.69894	0.74169
19838.8	0.00238	19838.8	0.00215		0.18408	0.48616	0.5208	0.18408	0.27589	0.28169		8175.2	0.00551				0.3	-0.02088	0.00184	0.18408	0.76114	0.79177
19848.8	0.00169	19848.8	0.00154		0.21476	0.53151	0.65403	0.21476	0.27403	0.24609		8180.2	0.00457				0.35	-0.03347	0.00292	0.21476	0.80748	0.82438
19858.5	0.00107	19858.5	0.000980424		0.24544	0.5716	0.78912	0.24544	0.30555	0.3153		8185.2	0.00372				0.4	-0.04955	0.00436	0.24544	0.83552	0.83697
19868.4	0.000494123	19868.4	0.000460565		0.27612	0.59179	0.88538	0.27612	0.35743	0.43725		8190.2	0.00291				0.45	-0.06996	0.00615	0.27612	0.8443	0.82894
19878.5	-2.35944e-05	19878.5	5.13868e-07		0.3068	0.58538	0.9225	0.3068	0.41426	0.56627		8195.2	0.00219				0.5	-0.09478	0.0083	0.3068	0.83433	0.80186
19888.4	-0.000445264	19888.4	-0.000375957		0.33748	0.55466	0.89391	0.33748	0.46484	0.68171		8200.2	0.00156				0.55	-0.1245	0.01074	0.33748	0.80768	0.75986
19898.7	-0.000756806	19898.7	-0.000631045		0.36816	0.51201	0.80591	0.36816	0.50204	0.77239		8205.2	0.000940833				0.6	-0.15888	0.01247	0.36816	0.76816	0.71031
19908.7	-0.000908559	19908.7	-0.000782394		0.39884	0.47983	0.68086	0.39884	0.52173	0.83118		8210.2	0.00035488				0.65	-0.19826	0.01135	0.39884	0.72153	0.66449
19918.8	-0.000847264	19918.8	-0.000735297		0.42951	0.48251	0.56616	0.42951	0.52225	0.85359		8215.2	-0.000223033				0.7	-0.24183	0.00861	0.42951	0.67559	0.63714
19928.9	-0.000478697	19928.9	-0.000436431		0.46019	0.52723	0.53639	0.46019	0.50448	0.83756		8220.2	-0.000675863				0.75	-0.28923	0.00434	0.46019	0.6396	0.64248
19938.8	0.00026549	19938.8	0.000205146		0.49087	0.59656	0.62743	0.49087	0.47222	0.7836		8225.2	-0.00106				0.8	-0.33968	-0.001	0.49087	0.62246	0.68694
19948.7	0.00167	19948.7	0.00141		0.52155	0.66426	0.78413	0.52155	0.43298	0.69535		8230.2	-0.00143				0.85	-0.39213	-0.00655	0.52155	0.62931	0.76528
19958.6	0.00411	19958.6	0.00349		0.55223	0.70915	0.93888	0.55223	0.39875	0.58112		8235.2	-0.00177				0.9	-0.44521	-0.01099	0.55223	0.65898	0.86478
19968.7	0.00847	19968.7	0.00725		0.58291	0.71926	1.04969	0.58291	0.38456	0.45846		8240.2	-0.00193				0.95	-0.49746	-0.01292	0.58291	0.70461	0.97144
19978.7	0.01699	19978.7	0.01443		0.61359	0.69323	1.09405	0.61359	0.40132	0.36662		8245.2	-0.00215				1	-0.54745	-0.01116	0.61359	0.75706	1.07306
19979.4	0.01774	19979.4	0.01506		0.64427	0.64236	1.06441	0.64427	0.44704	0.37053		8250.2	-0.00224				1.05	-0.59364	-0.02115	0.64427	0.80791	1.15992
19979.7	0.01811	19979.7	0.01538		0.67495	0.59302	0.96913	0.67495	0.50877	0.48337		8255.2	-0.00231				1.1	-0.63472	-0.03744	0.67495	0.85106	1.2247
19980	0.01851	19980	0.01569		0.70563	0.5817	0.83872	0.70563	0.57114	0.64991		8260.2	-0.00189				1.15	-0.66932	-0.05643	0.70563	0.88343	1.26248
19980.4	0.019	19980.4	0.0161		0.73631	0.62936	0.73772	0.73631	0.62091	0.82789		8265.2	-0.00124				1.2	-0.69466	-0.07784	0.73631	0.90531	1.27091
19980.7	0.0195	19980.7	0.01654		0.76699	0.7177	0.75434	0.76699	0.64758	0.99483		8270.2	-0.000207816				1.25	-0.7072	-0.10106	0.76699	0.92064	1.25074
19981.1	0.02003	19981.1	0.01697		0.79767	0.80568	0.91234	0.79767	0.64314	1.13674		8275.2	0.000743788				1.3	-0.70146	-0.12521	0.79767	0.937	1.20653
19981.4	0.02046	19981.4	0.01735		0.82835	0.85398	1.14447	0.82835	0.60212	1.24382		8280.2	0.00188				1.35	-0.65258	-0.14866	0.82835	0.96463	1.14777
19981.8	0.02113	19981.8	0.01792		0.85903	0.83293	1.37808	0.85903	0.52229	1.30935		8285.2	0.00198				1.4	-0.59215	-0.16528	0.85903	1.01403	1.08998
19982.1	0.02165	19982.1	0.01833		0.88971	0.72454	1.56552	0.88971	0.40768	1.32961		8290.2	0.002				1.45	-0.45775	-0.17111	0.88971	1.09232	1.05453
19982.4	0.02219	19982.4	0.01877		0.92039	0.5292	1.67923	0.92039	0.28316	1.30445		8295.2	0.00154				1.5	-0.23715	-0.1633	0.92039	1.20051	1.06404
19982.8	0.02281	19982.8	0.01931		0.95107	0.31707	1.70883	0.95107	0.25501	1.23821		8300.2	0.000989346				1.55	0.03745	-0.14042	0.95107	1.33332	1.13255
19983.2	0.02346	19983.2	0.01985		0.98175	0.43614	1.66242	0.98175	0.4224	1.14149		8305.2	0.000245429				1.6	0.4284	-0.10054	0.98175	1.48117	1.25776
19983.5	0.0241	19983.5	0.02041		1.01243	0.87249	1.57029	1.01243	0.69084	1.03403		8310.2	-0.000224585				1.65	0.8218	-0.04419	1.01243	1.6326	1.42408
19983.9	0.02473	19983.9	0.02092		1.04311	1.39968	1.48737	1.04311	1.00396	0.94819		8310.6	-0.00112				1.7	1.24396	0.03513	1.04311	1.77606	1.61135
19984.2	0.02545	19984.2	0.02154		1.07379	1.94652	1.48171	1.07379	1.34025	0.92591		8311	-0.000986561				1.75	1.68254	0.13965	1.07379	1.90113	1.8008
19984.6	0.02616	19984.6	0.0221		1.10447	2.46359	1.59405	1.10447	1.68491	0.99708		8311.4	-0.00084492				1.8	1.95599	0.26949	1.10447	1.99949	1.9772
19984.9	0.0269	19984.9	0.02273		1.13515	2.90466	1.80302	1.13515	2.02435	1.15518		8311.8	-0.000719175				1.85	2.13819	0.42299	1.13515	2.06601	2.12951
19985.3	0.02769	19985.3	0.02341		1.16583	3.22713	2.04654	1.16583	2.34514	1.36741		8312.2	-0.00058718				1.9	2.17753	0.59948	1.16583	2.10005	2.25134
19985.6	0.02855	19985.6	0.0241		1.1965	3.39554	2.26165	1.1965	2.63421	1.59899		8312.6	-0.00044687				1.95	2.0867	0.79798	1.1965	2.10732	2.34184
19986	0.02927	19986	0.02468		1.22718	3.3859	2.40344	1.22718	2.87922	1.82214		8313	-0.000368214				2	1.92505	1.00754	1.22718	2.10212	2.40688
19986.3	0.03023	19986.3	0.02546		1.25786	3.19116	2.45132	1.25786	3.06918	2.01591		8313.4	-0.000248198				2.05	1.74326	1.22077	1.25786	2.10915	2.46039
19986.7	0.03106	19986.7	0.02614		1.28854	2.82929	2.415	1.28854	3.19515	2.16472		8313.8	-0.000141516				2.1	1.57547	1.42891	1.28854	2.16271	2.52489
19987	0.03193	19987	0.02691		1.31922	2.3604	2.34328	1.31922	3.2511	2.25799		8314.2	-3.65525e-05				2.15	1.42422	1.61349	1.31922	2.29956	2.62964
19987.4	0.03282	19987.4	0.0276		1.3499	1.92837	2.32786	1.3499	3.23498	2.29063		8314.6	5.43443e-05				2.2	1.28409	1.75951	1.3499	2.54619	2.80478
19987.7	0.03394	19987.7	0.02849		1.38058	1.80491	2.47514	1.38058	3.15021	2.2646		8315	0.000177782				2.25	1.14406	1.87046	1.38058	2.9093	3.07269
19988.1	0.03502	19988.1	0.02935		1.41126	2.17512	2.83493	1.41126	3.00773	2.19157		8315.4	0.000305143				2.3	1.00134	1.93757	1.41126	3.37732	3.44122
19988.4	0.03607	19988.4	0.03024		1.44194	2.86555	3.36545	1.44194	2.82927	2.0972		8315.8	0.000427836				2.35	0.86759	1.95283	1.44194	3.92858	3.90327
19988.8	0.0372	19988.8	0.03113		1.47262	3.63552	3.97766	1.47262	2.65148	2.02552		8316.2	0.000622062				2.4	0.72541	1.90245	1.47262	4.53814	4.44118
19989.1	0.03834	19989.1	0.03212		1.5033	4.3356	4.58414	1.5033	2.52862	2.03708		8316.6	0.00080538				2.45	0.63498	1.78712	1.5033	5.18108	5.03194
19989.5	0.03975	19989.5	0.03323		1.53398	4.87774	5.1191	1.53398	2.52529	2.18898		8317	0.000953253				2.5	0.59722	1.60943	1.53398	5.83359	5.65068
19989.8	0.04099	19989.8	0.0342		1.56466	5.21755	5.54697	1.56466	2.69055	2.50362		8317.4	0.00112				2.55	0.54512	1.36896	1.56466	6.47323	6.27259
19990.2	0.04235	19990.2	0.03535		1.59534	5.35919	5.87108	1.59534	3.0302	2.96158		8317.8	0.00128				2.6	0.47041	1.06689	1.59534	7.07907	6.87386
19990.5	0.04392	19990.5	0.03654		1.62602	5.3737	6.14325	1.62602	3.51005	3.52293		8318.2	0.00149				2.65	0.35479	0.70773	1.62602	7.63188	7.43225
19990.9	0.04566	19990.9	0.03797		1.6567	5.42062	6.4667	1.6567	4.08119	4.14627		8318.6	0.00165				2.7	0.18408	0.30043	1.6567	8.11447	7.92751
19991.2	0.04718	19991.2	0.03924		1.68738	5.73564	6.97679	1.68738	4.69743	4.79501		8319	0.0018				2.75	-0.05419	-0.14706	1.68738	8.51194	8.34185
19991.6	0.04905	19991.6	0.04072		1.71806	6.52671	7.79038	1.71806	5.31993	5.43751		8319.4	0.00197				2.8	-0.42817	-0.62453	1.71806	8.81207	8.66026
19991.9	0.05083	19991.9	0.04212		1.74874	7.84211	8.95089	1.74874	5.91651	6.04609		8319.8	0.0022				2.85	-0.8023	-1.1214	1.74874	9.00558	8.87095
19992.3	0.05312	19992.3	0.04387		1.77942	9.5738	10.4144	1.77942	6.46031	6.59643		8320.2	0.00241				2.9	-1.24141	-1.62296	1.77942	9.08639	8.96559
19992.6	0.05529	19992.6	0.04568		1.8101	11.5524	12.0773	1.8101	6.9289	7.06742		8320.6	0.00258				2.95	-1.79891	-2.11483	1.8101	9.05172	8.93956
19993	0.05777	19993	0.04764		1.84078	13.6067	13.8103	1.84078	7.30384	7.44125		8321	0.00285				3	-2.35757	-2.58281	1.84078	8.90217	8.79202
19993.3	0.06016	19993.3	0.04949		1.87146	15.5811	15.4806	1.87146	7.57067	7.70369		8321.4	0.0031				3.05	-2.88603	-3.01307	1.87146	8.64166	8.52594
19993.7	0.06277	19993.7	0.05159		1.90214	17.3383	16.9633	1.90214	7.71889	7.84433		8321.8	0.00335				3.1	-3.38878	-3.37758	1.90214	8.27722	8.14793
19994	0.06583	19994	0.05392		1.93282	18.7616	18.1488	1.93282	7.74211	7.85689		8322.2	0.00364				3.15	-3.82391	-3.67427	1.93282	7.81876	7.66807
19994.4	0.06886	19994.4	0.05625		1.9635	19.7584	18.9483	1.9635	7.6381	7.73933		8322.6	0.00394				3.2	-4.17841	-3.89386	1.9635	7.27869	7.09945
19994.7	0.07243	19994.7	0.05908		1.99418	20.2631	19.2977	1.99418	7.40884	7.49397		8323	0.00426				3.25	-4.41816	-4.02734	1.99418	6.67148	6.45784
19995	0.0759	19995	0.06171		2.02485	20.2401	19.161	2.02485	7.06039	7.12748		8323.4	0.0046				3.3	-4.51781	-4.06693	2.02485	6.01312	5.76111
19995.4	0.08036	19995.4	0.06498		2.05553	19.6851	18.5323	2.05553	6.60287	6.65074		8323.8	0.00488				3.35	-4.44764	-4.00882	2.05553	5.32066	5.02873
19995.8	0.08468	19995.8	0.06828		2.08621	18.6254	17.4355	2.08621	6.05021	6.07873		8324.2	0.00528				3.4	-4.19067	-3.85077	2.08621	4.61156	4.28124
19996.2	0.09022	19996.2	0.07231		2.11689	17.1173	15.9233	2.11689	5.42008	5.43046		8324.6	0.0057				3.45	-3.87731	-3.59247	2.11689	3.90319	3.53991
19996.5	0.09534	19996.5	0.07604		2.14757	15.2428	14.0737	2.14757	4.734	4.72909		8325	0.00608				3.5	-3.43788	-3.23732	2.14757	3.21233	2.82672
19996.8	0.10148	19996.8	0.08083		2.17825	13.1044	11.9851	2.17825	4.01793	4.00271		8325.4	0.00647				3.55	-2.8287	-2.80162	2.17825	2.55478	2.16521
19997.2	0.10793	19997.2	0.08546		2.20893	10.8178	9.77042	2.20893	3.30423	3.2866		8325.8	0.00693				3.6	-2.29305	-2.28517	2.20893	1.94524	1.58358
19997.5	0.11587	19997.5	0.09117		2.23961	8.50544	7.55078	2.23961	2.63652	2.62854		8326.2	0.00744				3.65	-1.42065	-1.69724	2.23961	1.39773	1.12305
19997.9	0.1246	19997.9	0.09761		2.27029	6.28906	5.4494	2.27029	2.07994	2.09847		8326.6	0.00798				3.7	-0.84721	-1.04994	2.27029	0.92789	0.84872
19998.2	0.13406	19998.2	0.10401		2.30097	4.2864	3.58945	2.30097	1.72982	1.79027		8327	0.00854				3.75	-0.10221	-0.36592	2.30097	0.56275	0.80462
19998.6	0.14499	19998.6	0.11215		2.33165	2.62446	2.10846	2.33165	1.66848	1.76533		8327.4	0.00918				3.8	0.55525	0.35026	2.33165	0.37219	0.90745
19998.9	0.15566	19998.9	0.11994		2.36233	1.53443	1.23359	2.36233	1.85692	1.96357		8327.8	0.0099				3.85	1.2407	1.08643	2.36233	0.41003	1.03405
19999.3	0.16722	19999.3	0.1293		2.39301	1.44843	1.18107	2.39301	2.16365	2.2575		8328.2	0.01072				3.9	1.9555	1.82489	2.39301	0.53094	1.12172
19999.6	0.17925	19999.6	0.13857		2.42369	2.06307	1.49135	2.42369	2.48334	2.55133		8328.6	0.01155				3.95	2.5601	2.5505	2.42369	0.629	1.14916
20000	0.19138	20000	0.14907		2.45437	2.86571	1.8655	2.45437	2.75889	2.79293		8329	0.01252				4	3.35871	3.24679	2.45437	0.68077	1.113
20000.4	0.20499	20000.4	0.16085		2.48505	3.82437	2.44782	2.48505	2.96222	2.95652		8329.4	0.01356				4.05	3.91291	3.89166	2.48505	0.68703	1.01839
20000.7	0.21673	20000.7	0.17174		2.51573	5.0084	3.40785	2.51573	3.08059	3.03086		8329.8	0.01487				4.1	4.51081	4.46613	2.51573	0.65713	0.87574
20001	0.2295	20001	0.18406		2.54641	6.44081	4.75511	2.54641	3.11025	3.01357		8330.2	0.01638				4.15	5.01094	4.95554	2.54641	0.6061	0.70036
20001.4	0.24357	20001.4	0.1976		2.57709	8.0818	6.39775	2.57709	3.05342	2.90827		8330.6	0.01839				4.2	5.39224	5.35075	2.57709	0.55445	0.51623
20001.7	0.25507	20001.7	0.20983		2.60777	9.85057	8.21782	2.60777	2.91668	2.72302		8331	0.02099				4.25	5.69514	5.62497	2.60777	0.52656	0.37204
20002.1	0.27117	20002.1	0.22671		2.63845	11.6479	10.0965	2.63845	2.70994	2.46934		8331.4	0.02438				4.3	5.85108	5.76554	2.63845	0.54156	0.35755
20002.5	0.28588	20002.5	0.24253		2.66913	13.3713	11.9213	2.66913	2.44573	2.16141		8331.8	0.02854				4.35	5.79014	5.76477	2.66913	0.60037	0.48223
20002.8	0.30055	20002.8	0.25736		2.69981	14.9251	13.5901	2.69981	2.13865	1.81571		8332.2	0.03354				4.4	5.65297	5.62673	2.69981	0.68729	0.65514
20003.1	0.31812	20003.1	0.27501		2.73049	16.2262	15.0148	2.73049	1.80504	1.45105		8332.6	0.03904				4.45	5.35092	5.34074	2.73049	0.78337	0.82435
20003.5	0.3368	20003.5	0.29308		2.76117	17.2093	16.1246	2.76117	1.46318	1.09018		8333	0.04486				4.5	4.90447	4.90931	2.76117	0.87379	0.96874
20003.8	0.356	20003.8	0.31059		2.79184	17.8285	16.8684	2.79184	1.13459	0.76635		8333.4	0.05083				4.55	4.46871	4.34105	2.79184	0.94852	1.07814
20004.2	0.3824	20004.2	0.33453		2.82252	18.0591	17.2155	2.82252	0.84812	0.54353		8333.8	0.05661				4.6	3.72401	3.64387	2.82252	1.00127	1.14741
20004.5	0.40594	20004.5	0.35362		2.8532	17.8973	17.1564	2.8532	0.64755	0.51588		8334.2	0.06222				4.65	3.13042	2.83388	2.8532	1.02851	1.17472
20004.9	0.43236	20004.9	0.37668		2.88388	17.3585	16.7011	2.88388	0.58239	0.65191		8334.6	0.06773				4.7	2.30148	1.93266	2.88388	1.02887	1.16083
20005.3	0.46577	20005.3	0.4051		2.91456	16.4754	15.8776	2.91456	0.64189	0.82761		8335	0.0732				4.75	1.31902	0.96436	2.91456	1.00269	1.1087
20005.6	0.4936	20005.6	0.42569		2.94524	15.2946	14.7288	2.94524	0.75179	0.98039		8335.4	0.07909				4.8	0.37435	-0.05349	2.94524	0.95168	1.02317
20005.9	0.52781	20005.9	0.45333		2.97592	13.8739	13.3095	2.97592	0.85545	1.08795		8335.8	0.08576				4.85	-1.10697	-1.09139	2.97592	0.87871	0.91073
20006.3	0.56184	20006.3	0.48075		3.0066	12.279	11.6831	3.0066	0.92718	1.14259		8336.2	0.09361				4.9	-2.15628	-2.11178	3.0066	0.78758	0.77938
20006.7	0.5956	20006.7	0.50907		3.03728	10.5806	9.91785	3.03728	0.9574	1.14318		8336.6	0.10312				4.95	-3.2338	-3.08439	3.03728	0.68292	0.63875
20007	0.62649	20007	0.53342		3.06796	8.85272	8.08386	3.06796	0.94426	1.0925		8337	0.11458				5	-4.24428	-3.98799	3.06796	0.57032	0.501
20007.4	0.6631	20007.4	0.56358		3.09864	7.17322	6.25071	3.09864	0.89023	0.9961		8337.4	0.12838				5.05	-4.95582	-4.80078	3.09864	0.45687	0.38316
20007.7	0.6918	20007.7	0.58763		3.12932	5.62677	4.48651	3.12932	0.80055	0.86161		8337.8	0.14481				5.1	-5.72143	-5.4856	3.12932	0.35294	0.30996
20008.1	0.72452	20008.1	0.61518		3.16	4.31384	2.86273	3.16	0.68236	0.69837		8338.2	0.164				5.15	-6.1149	-6.02164	3.16	0.27601	0.30166
20008.4	0.75249	20008.4	0.63848		3.19068	3.35999	1.49376	3.19068	0.54417	0.51755		8338.6	0.18626				5.2	-6.34248	-6.3928	3.19068	0.25058	0.34354
20008.8	0.77731	20008.8	0.66035		3.22136	2.88176	0.86848	3.22136	0.3959	0.33423		8339	0.21145				5.25	-6.33317	-6.58172	3.22136	0.28298	0.40119
20009.1	0.80151	20009.1	0.68417		3.25204	2.85049	1.45684	3.25204	0.2505	0.18381		8339.4	0.23978				5.3	-6.19638	-6.58724	3.25204	0.34801	0.45192
20009.4	0.82206	20009.4	0.70281		3.28272	3.0525	2.18882	3.28272	0.13724	0.18267		8339.8	0.27078				5.35	-5.8072	-6.41054	3.28272	0.42123	0.4853
20009.8	0.84071	20009.8	0.7214		3.3134	3.27351	2.73996	3.3134	0.14016	0.31054		8340.2	0.30402				5.4	-5.38003	-6.05898	3.3134	0.49	0.49738
20010.2	0.8594	20010.2	0.7412		3.34408	3.39516	3.07037	3.34408	0.22859	0.44688		8340.6	0.33919				5.45	-4.83454	-5.536	3.34408	0.54835	0.48766
20010.5	0.87222	20010.5	0.75576		3.37476	3.37092	3.18507	3.37476	0.31581	0.56197		8341	0.37555				5.5	-3.99801	-4.85991	3.37476	0.59339	0.45795
20010.8	0.88359	20010.8	0.77074		3.40544	3.19394	3.10614	3.40544	0.3809	0.64701		8341.4	0.41233				5.55	-3.38422	-4.05279	3.40544	0.62386	0.41176
20011.2	0.89378	20011.2	0.78516		3.43612	2.8796	2.86661	3.43612	0.41794	0.69834		8341.8	0.44905				5.6	-2.64527	-3.14	3.43612	0.63961	0.35421
20011.5	0.90121	20011.5	0.79778		3.4668	2.45658	2.50838	3.4668	0.4251	0.71494		8342.2	0.48504				5.65	-1.85965	-2.13891	3.4668	0.64139	0.29242
20011.9	0.90685	20011.9	0.80899		3.49748	1.96158	2.08215	3.49748	0.40277	0.69779		8342.6	0.52035				5.7	-1.22396	-1.0854	3.49748	0.63079	0.23651
20012.2	0.91122	20012.2	0.81892		3.52816	1.4358	1.6507	3.52816	0.35301	0.64954		8343	0.55556				5.75	-0.1835	-0.01253	3.52816	0.61028	0.2006
20012.6	0.91495	20012.6	0.8296		3.55884	0.92299	1.29674	3.55884	0.27931	0.5742		8343.4	0.59097				5.8	0.63802	1.04841	3.55884	0.58323	0.19689
20012.9	0.91761	20012.9	0.83911		3.58952	0.47407	1.11788	3.58952	0.18634	0.47692		8343.8	0.62726				5.85	1.3956	2.07436	3.58952	0.55399	0.22145
20013.3	0.91965	20013.3	0.84845		3.62019	0.21889	1.14912	3.62019	0.08063	0.36378		8344.2	0.66567				5.9	2.46004	3.03203	3.62019	0.5276	0.25806
20013.6	0.92111	20013.6	0.85649		3.65087	0.34186	1.29951	3.65087	0.04529	0.24182		8344.6	0.70705				5.95	3.16067	3.89218	3.65087	0.50927	0.29337
20014	0.92232	20014	0.86572		3.68155	0.48133	1.45669	3.68155	0.15903	0.12142		8345	0.75248				6	3.93174	4.63112	3.68155	0.50312	0.31996
20014.3	0.92342	20014.3	0.87395		3.71223	0.51236	1.55701	3.71223	0.2732	0.06101		8345.4	0.80253				6.05	4.73914	5.22919	3.71223	0.51077	0.33419
20014.7	0.92467	20014.7	0.8831		3.74291	0.43041	1.57467	3.74291	0.37866	0.14807		8345.8	0.85646				6.1	5.36057	5.67114	3.74291	0.53068	0.33471
20015	0.9261	20015	0.89225		3.77359	0.2807	1.50539	3.77359	0.47013	0.24716		8346.2	0.91379				6.15	6.01615	5.94645	3.77359	0.55876	0.32167
20015.4	0.92769	20015.4	0.90123		3.80427	0.29515	1.35804	3.80427	0.54338	0.33191		8346.6	0.97366				6.2	6.41717	6.04952	3.80427	0.58981	0.29644
20015.7	0.92972	20015.7	0.91025		3.83495	0.59981	1.15028	3.83495	0.5952	0.39705		8347	1.03346				6.25	6.50742	5.97966	3.83495	0.61869	0.26144
20016.1	0.93244	20016.1	0.92001		3.86563	0.99513	0.90647	3.86563	0.62349	0.44007		8347.4	1.09155				6.3	6.23699	5.74088	3.86563	0.64105	0.22016
20016.4	0.93544	20016.4	0.92963		3.89631	1.40427	0.65797	3.89631	0.62729	0.46		8347.8	1.14544				6.35	5.87766	5.35064	3.89631	0.65354	0.17765
20016.8	0.93937	20016.8	0.93947		3.92699	1.78476	0.45023	3.92699	0.60681	0.45713		8348.2	1.19325				6.4	5.25298	4.81778	3.92699	0.65382	0.14155
20017.1	0.9437	20017.1	0.94894		3.95767	2.10257	0.35489	3.95767	0.56337	0.43283		8348.6	1.23322				6.45	4.20977	4.14401	3.95767	0.64059	0.1227
20017.5	0.94846	20017.5	0.95856		3.98835	2.33026	0.398	3.98835	0.49931	0.38949		8349	1.26437				6.5	3.41163	3.34936	3.98835	0.61346	0.12807
20017.9	0.95385	20017.9	0.96859		4.01903	2.44795	0.48783	4.01903	0.41793	0.33027		8349.4	1.28582				6.55	2.36772	2.45753	4.01903	0.57299	0.15061
20018.2	0.9592	20018.2	0.97741		4.04971	2.44438	0.55429	4.04971	0.32346	0.25902		8349.8	1.29837				6.6	1.35249	1.49526	4.04971	0.52061	0.17813
20018.5	0.96593	20018.5	0.98709		4.08039	2.31759	0.57463	4.08039	0.22151	0.18019		8350.2	1.30198				6.65	0.39721	0.49159	4.08039	0.4587	0.20269
20018.9	0.97336	20018.9	0.99698		4.11107	2.07526	0.54676	4.11107	0.12267	0.09951		8350.6	1.29815				6.7	-0.84965	-0.52289	4.11107	0.39076	0.22028
20019.2	0.97977	20019.2	1.00465		4.14175	1.73502	0.47947	4.14175	0.07679	0.03763		8351	1.28789				6.75	-1.69556	-1.51701	4.14175	0.32192	0.22902
20019.6	0.98716	20019.6	1.01264		4.17243	1.32644	0.39062	4.17243	0.14457	0.0792		8351.4	1.27287				6.8	-2.56806	-2.45988	4.17243	0.26012	0.22833
20019.9	0.99494	20019.9	1.0208		4.20311	0.9024	0.31005	4.20311	0.23605	0.14632		8351.8	1.25466				6.85	-3.47835	-3.32645	4.20311	0.21762	0.21857
20020.3	1.00271	20020.3	1.0278		4.23379	0.59831	0.27943	4.23379	0.32142	0.20555		8352.2	1.23481				6.9	-4.08519	-4.10667	4.23379	0.20785	0.2008
20020.7	1.01044	20020.7	1.03472		4.26447	0.67656	0.3152	4.26447	0.39398	0.25241		8352.6	1.21427				6.95	-4.68655	-4.75814	4.26447	0.23148	0.17679
20021	1.01801	20021	1.04088		4.29515	1.02772	0.38199	4.29515	0.45059	0.28492		8353	1.1942				7	-5.18754	-5.25856	4.29515	0.2742	0.14902
20021.3	1.02481	20021.3	1.04649		4.32583	1.41157	0.44241	4.32583	0.48947	0.30221		8353.4	1.17509				7.05	-5.52737	-5.59041	4.32583	0.32175	0.12099
20021.7	1.03319	20021.7	1.0527		4.35651	1.74533	0.47714	4.35651	0.50991	0.30424		8353.8	1.15727				7.1	-5.89188	-5.74168	4.35651	0.3656	0.09785
20022	1.03908	20022	1.05702		4.38719	1.99787	0.47868	4.38719	0.51205	0.29179		8354.2	1.14138				7.15	-5.95528	-5.70648	4.38719	0.40113	0.08638
20022.4	1.04617	20022.4	1.06232		4.41786	2.15587	0.44687	4.41786	0.49687	0.26628		8354.6	1.12688				7.2	-5.8652	-5.48532	4.41786	0.42593	0.09021
20022.8	1.05264	20022.8	1.06663		4.44854	2.21689	0.38712	4.44854	0.46601	0.22971		8355	1.11351				7.25	-5.42917	-5.08531	4.44854	0.43894	0.10456
20023.1	1.058	20023.1	1.07032		4.47922	2.18727	0.3103	4.47922	0.42172	0.18453		8355.4	1.1014				7.3	-4.84703	-4.51995	4.47922	0.44004	0.12191
20023.4	1.0639	20023.4	1.0741		4.5099	2.08128	0.23478	4.5099	0.36669	0.13353		8355.8	1.09015				7.35	-4.26781	-3.80843	4.5099	0.42987	0.13726
20023.8	1.06966	20023.8	1.07772		4.54058	1.92056	0.19092	4.54058	0.30394	0.07992		8356.2	1.07954				7.4	-3.29269	-2.97977	4.54058	0.40969	0.14802
20024.1	1.0746	20024.1	1.0806		4.57126	1.73386	0.20347	4.57126	0.23665	0.02954		8356.6	1.06954				7.45	-2.48526	-2.05465	4.57126	0.38127	0.15299
20024.5	1.07959	20024.5	1.08353		4.60194	1.55671	0.25057	4.60194	0.16809	0.03504		8357	1.05998				7.5	-1.45984	-1.06565	4.60194	0.3469	0.1518
20024.8	1.08379	20024.8	1.08603		4.63262	1.42827	0.29771	4.63262	0.1017	0.07959		8357.4	1.05089				7.55	-0.15865	-0.04781	4.63262	0.3093	0.1447
20025.2	1.08839	20025.2	1.08821		4.6633	1.38095	0.32712	4.6633	0.04303	0.11978		8357.8	1.04243				7.6	0.70452	0.96276	4.6633	0.27167	0.13239
20025.5	1.09264	20025.5	1.09056		4.69398	1.4241	0.33207	4.69398	0.03266	0.15204		8358.2	1.03473				7.65	1.77856	1.9303	4.69398	0.23764	0.11595
20025.9	1.09698	20025.9	1.09259		4.72466	1.53979	0.31199	4.72466	0.07395	0.175		8358.6	1.02776				7.7	2.71061	2.82084	4.72466	0.21107	0.09689
20026.2	1.10092	20026.2	1.0945		4.75534	1.69816	0.27081	4.75534	0.11085	0.18805		8359	1.02173				7.75	3.43481	3.60352	4.75534	0.19511	0.07724
20026.6	1.10495	20026.6	1.09633		4.78602	1.87319	0.21701	4.78602	0.13787	0.19113		8359.4	1.01657				7.8	4.42481	4.2518	4.78602	0.1907	0.05997
20026.9	1.10841	20026.9	1.09771		4.8167	2.04741	0.16586	4.8167	0.1541	0.1847		8359.8	1.01241				7.85	4.95773	4.74438	4.8167	0.1957	0.04957
20027.3	1.11246	20027.3	1.09938		4.84738	2.20996	0.14263	4.84738	0.15963	0.16966		8360.2	1.00902				7.9	5.48753	5.06698	4.84738	0.2061	0.04975
20027.6	1.11558	20027.6	1.10059		4.87806	2.35341	0.16253	4.87806	0.15509	0.14731		8360.6	1.00629				7.95	5.79739	5.20817	4.87806	0.218	0.05812
20028	1.11894	20028	1.10207		4.90874	2.47129	0.2044	4.90874	0.14162	0.11925		8361	1.00377				8	5.77312	5.1661	4.90874	0.22859	0.06908
20028.4	1.12219	20028.4	1.10315		4.93942	2.55673	0.24409	4.93942	0.12074	0.0873		8361.4	1.00175				8.05	5.54351	4.94653	4.93942	0.23622	0.07892
20028.7	1.12467	20028.7	1.10422		4.9701	2.60227	0.26974	4.9701	0.09435	0.05358		8361.8	0.99967				8.1	4.74876	4.56185	4.9701	0.24016	0.08588
20029	1.12705	20029	1.10522		5.00078	2.60041	0.27673	5.00078	0.06494	0.02188		8362.2	0.9976				8.15	4.20153	4.0304	5.00078	0.24035	0.08921
20029.4	1.12937	20029.4	1.10636		5.03146	2.54469	0.26461	5.03146	0.03729	0.02137		8362.6	0.99522				8.2	3.30175	3.37562	5.03146	0.23718	0.08872
20030	1.13245	20030	1.10801		5.06214	2.4309	0.23618	5.06214	0.02882	0.04875		8363	0.99282				8.25	2.3588	2.62489	5.06214	0.23136	0.08457
20030.7	1.1342	20030.7	1.10938		5.09282	2.25816	0.19732	5.09282	0.04958	0.07421		8363.4	0.99014				8.3	1.66234	1.80828	5.09282	0.2238	0.07722
20031.4	1.1341	20031.4	1.11061		5.1235	2.02983	0.15776	5.1235	0.07599	0.0948		8363.8	0.98718				8.35	0.79343	0.95729	5.1235	0.21552	0.06731
20032	1.13191	20032	1.11117		5.15418	1.75407	0.13216	5.15418	0.10004	0.10957		8364.2	0.98394				8.4	-0.0801	0.09992	5.15418	0.20754	0.05569
20032.7	1.12721	20032.7	1.11115		5.18486	1.44433	0.13325	5.18486	0.11948	0.1181		8364.6	0.9805				8.45	-0.68656	-0.73172	5.18486	0.20085	0.04343
20033.5	1.12043	20033.5	1.11012		5.21553	1.12041	0.15505	5.21553	0.13332	0.12037		8365	0.97646				8.5	-1.71397	-1.50696	5.21553	0.19623	0.03205
20034.2	1.11077	20034.2	1.10782		5.24621	0.81212	0.18092	5.24621	0.14109	0.11668		8365.4	0.97208				8.55	-2.48095	-2.20071	5.24621	0.19421	0.02409
20035	1.09953	20035	1.10394		5.27689	0.57103	0.19959	5.27689	0.14272	0.10763		8365.8	0.96743				8.6	-3.11169	-2.79211	5.27689	0.19503	0.02278
20035.8	1.08661	20035.8	1.09864		5.30757	0.4794	0.20594	5.30757	0.1385	0.09404		8366.2	0.96245				8.65	-3.8678	-3.26519	5.30757	0.19862	0.02741
20036.6	1.07418	20036.6	1.09217		5.33825	0.54909	0.19866	5.33825	0.12899	0.07692		8366.6	0.95737				8.7	-4.25675	-3.60912	5.33825	0.20465	0.03387
20037.4	1.06173	20037.4	1.08414		5.36893	0.66877	0.17903	5.36893	0.115	0.05744		8367	0.9516				8.75	-4.34872	-3.8184	5.36893	0.21267	0.03965
20038.3	1.05057	20038.3	1.07551		5.39961	0.75843	0.15049	5.39961	0.09755	0.0369		8367.4	0.94556				8.8	-4.50346	-3.89266	5.39961	0.22212	0.04372
20039.2	1.04009	20039.2	1.06563		5.43029	0.78866	0.11878	5.43029	0.07786	0.01731		8367.8	0.93978				8.85	-4.52533	-3.83636	5.43029	0.23246	0.0457
20040	1.03136	20040	1.05588		5.46097	0.75651	0.0928	5.46097	0.05747	0.01107		8368.2	0.93371				8.9	-4.25505	-3.66166	5.46097	0.24317	0.04554
20040.9	1.02388	20040.9	1.04591		5.49165	0.68273	0.08365	5.49165	0.03872	0.02599		8368.6	0.92752				8.95	-3.98128	-3.3786	5.49165	0.25372	0.04339
20041.9	1.0174	20041.9	1.03605		5.52233	0.62526	0.09306	5.52233	0.02691	0.04115		8369	0.92121				9	-3.08925	-2.99781	5.52233	0.26368	0.03954
20042.8	1.01141	20042.8	1.02641		5.55301	0.67892	0.10947	5.55301	0.02949	0.05354		8369.4	0.91436				9.05	-1.55196	-2.53661	5.55301	0.27262	0.03434
20043.8	1.00568	20043.8	1.01745		5.58369	0.88743	0.12271	5.58369	0.04118	0.06251		8369.8	0.90792				9.1	-0.85789	-2.0139	5.58369	0.28017	0.02826
20044.8	0.9993	20044.8	1.00876		5.61437	1.20389	0.12816	5.61437	0.05374	0.06783		8370.2	0.90155				9.15	-0.45611	-1.44945	5.61437	0.28603	0.02181
20045.7	0.99255	20045.7	1.0014		5.64505	1.5712	0.12458	5.64505	0.06424	0.06951		8370.6	0.89539				9.2	-0.38773	-0.86317	5.64505	0.28996	0.01562
20046.8	0.98382	20046.8	0.99341		5.67573	1.94958	0.11295	5.67573	0.07169	0.06778		8371	0.88953				9.25	-0.84236	-0.27445	5.67573	0.29179	0.01073
20047.8	0.97467	20047.8	0.98673		5.70641	2.31064	0.09597	5.70641	0.07574	0.06305		8371.4	0.88372				9.3	-0.32334	0.29836	5.70641	0.29142	0.00891
20048.9	0.96441	20048.9	0.98055		5.73709	2.63317	0.07816	5.73709	0.07642	0.05584		8371.8	0.87818				9.35	0.49825	0.83842	5.73709	0.28885	0.01058
20050	0.95433	20050	0.97517		5.76777	2.90176	0.06592	5.76777	0.07395	0.04681		8372.2	0.87338				9.4	1.28298	1.33513	5.76777	0.28416	0.01349
20051.1	0.94513	20051.1	0.97052		5.79845	3.10667	0.06468	5.79845	0.06871	0.03671		8372.6	0.86867				9.45	2.53257	1.78122	5.79845	0.27748	0.01608
20052.2	0.93782	20052.2	0.96674		5.82913	3.24375	0.07239	5.82913	0.06126	0.02645		8373	0.86416				9.5	3.59474	2.15842	5.82913	0.26904	0.01782
20053.3	0.93261	20053.3	0.96394		5.85981	3.31417	0.08199	5.85981	0.05223	0.01736		8373.4	0.85987				9.55	3.9363	2.4573	5.85981	0.25912	0.01859
20054.4	0.93065	20054.4	0.96209		5.89049	3.32371	0.08831	5.89049	0.04243	0.01239		8373.8	0.85585				9.6	3.88447	2.67092	5.89049	0.24805	0.01841
20055.6	0.93191	20055.6	0.96108		5.92117	3.28156	0.08899	5.92117	0.03293	0.01444		8374.2	0.85221				9.65	3.03906	2.79496	5.92117	0.2362	0.01737
20056.8	0.93665	20056.8	0.96123		5.95185	3.19869	0.08373	5.95185	0.02538	0.01978		8374.6	0.84923				9.7	2.86051	2.82771	5.95185	0.22396	0.01565
20058	0.94405	20058	0.96261		5.98253	3.08591	0.07373	5.98253	0.02213	0.02487		8375	0.84647				9.75	2.92792	2.77012	5.98253	0.21172	0.01344
20059.3	0.9531	20059.3	0.96537		6.0132	2.95195	0.06165	6.0132	0.02424	0.02858		8375.4	0.84391				9.8	3.14018	2.62572	6.0132	0.19983	0.01094
20060.5	0.96173	20060.5	0.96928		6.04388	2.80203	0.05181	6.04388	0.02953	0.03062		8375.8	0.84191				9.85	3.04343	2.40055	6.04388	0.18864	0.00835
20061.8	0.96982	20061.8	0.97466		6.07456	2.63728	0.04899	6.07456	0.03552	0.03095		8376.2	0.84014				9.9	2.63501	2.10404	6.07456	0.17842	0.00588
20063	0.97681	20063	0.98125		6.10524	2.45537	0.05387	6.10524	0.04094	0.02973		8376.6	0.83909				9.95	1.89043	1.74585	6.10524	0.16941	0.00375
20064.3	0.98342	20064.3	0.98923		6.13592	2.25212	0.06189	6.13592	0.04524	0.0272		8377	0.83837				10	1.10554	1.33311	6.13592	0.16182	0.00228
20065.6	0.99075	20065.6	0.99788		6.1666	2.02353	0.06846	6.1666	0.0482	0.02371		8377.4	0.83808				10.05	0.65851	0.87986	6.1666	0.15585	0.002
20067	1.00025	20067	1.00792		6.19728	1.76782	0.07101	6.19728	0.04981	0.01964		8377.8	0.8381				10.1	0.1696	0.40159	6.19728	0.15172	0.00251
20068.3	1.01168	20068.3	1.01782		6.22796	1.48715	0.06858	6.22796	0.05014	0.01548		8378.2	0.83876				10.15	-0.18212	-0.08522	6.22796	0.14966	0.003
20069.7	1.02585	20069.7	1.02861		6.25864	1.18905	0.06139	6.25864	0.04934	0.0118		8378.6	0.83989				10.2	-0.47833	-0.56366	6.25864	0.1499	0.0032
20071.1	1.04083	20071.1	1.03871		6.28932	0.88902	0.0507	6.28932	0.04758	0.00937		8379	0.84131				10.25	-0.48744	-1.01694	6.28932	0.15262	0.00311
20072.6	1.05495	20072.6	1.04787		6.32	0.61868	0.03904	6.32	0.04506	0.00879		8379.4	0.8437				10.3	-0.80474	-1.42906	6.32	0.15782	0.0028
20074.1	1.06608	20074.1	1.05549		6.35068	0.45105	0.03111	6.35068	0.04196	0.00966		8379.8	0.84709				10.35	-1.28041	-1.78537	6.35068	0.16531	0.00239
20075.5	1.07309	20075.5	1.06139		6.38136	0.47927	0.03218	6.38136	0.03845	0.01095		8380.2	0.85161				10.4	-1.80293	-2.0732	6.38136	0.17471	0.0021
20077	1.07674	20077	1.0658		6.41204	0.6377	0.0403	6.41204	0.03467	0.01197		8381.03	0.85777				10.45	-2.52435	-2.28237	6.41204	0.18543	0.00214
20078.4	1.07637	20078.4	1.06809		6.44272	0.81137	0.04949	6.44272	0.03074	0.01245		8381.87	0.86519				10.5	-2.75929	-2.40564	6.44272	0.19676	0.00253
20080	1.07277	20080	1.06852		6.4734	0.95066	0.05626	6.4734	0.02673	0.01232		8382.71	0.87367				10.55	-2.72598	-2.43904	6.4734	0.20796	0.00311
20081.6	1.06796	20081.6	1.0669		6.50408	1.03663	0.05914	6.50408	0.02272	0.01166		8383.56	0.88365				10.6	-2.52625	-2.38211	6.50408	0.21827	0.00371
20083.1	1.06302	20083.1	1.06388		6.53476	1.06251	0.05772	6.53476	0.01875	0.01061		8384.42	0.89389				10.65	-2.17735	-2.23792	6.53476	0.227	0.00423
20084.7	1.05895	20084.7	1.05949		6.56544	1.02884	0.05234	6.56544	0.01489	0.00936		8385.29	0.90466				10.7	-1.96457	-2.013	6.56544	0.23354	0.0046
20086.2	1.05577	20086.2	1.05398		6.59612	0.94213	0.04392	6.59612	0.01122	0.00812		8386.16	0.91545				10.75	-1.55423	-1.71709	6.59612	0.23741	0.00481
20087.8	1.05396	20087.8	1.04777		6.6268	0.81496	0.03406	6.6268	0.00793	0.00708		8387.04	0.92601				10.8	-1.19179	-1.3627	6.6268	0.23827	0.00481
20089.5	1.0537	20089.5	1.04165		6.65748	0.66777	0.02531	6.65748	0.00551	0.00637		8387.92	0.93633				10.85	-0.92337	-0.96464	6.65748	0.23594	0.00461
20091.1	1.05435	20091.1	1.03501		6.68816	0.53414	0.02148	6.68816	0.00494	0.00599		8388.81	0.94629				10.9	-0.72324	-0.53926	6.68816	0.23042	0.00418
20092.8	1.05496	20092.8	1.02845		6.71884	0.46563	0.02412	6.71884	0.00634	0.00581		8389.71	0.95581				10.95	-0.10802	-0.10491	6.71884	0.22187	0.00356
20094.5	1.05382	20094.5	1.02228		6.74952	0.4999	0.02936	6.74952	0.00846	0.00569		8390.62	0.96513				11	0.90758	0.32263	6.74952	0.21064	0.00281
20096.2	1.04989	20096.2	1.01623		6.7802	0.60721	0.03365	6.7802	0.01056	0.00552		8391.53	0.97406				11.05	1.21864	0.72651	6.7802	0.19723	0.00219
20097.8	1.04281	20097.8	1.01058		6.81087	0.7335	0.03547	6.81087	0.01237	0.00533		8392.45	0.98246				11.1	1.50624	1.09118	6.81087	0.18228	0.00229
20099.6	1.032	20099.6	1.00478		6.84155	0.84477	0.03443	6.84155	0.01375	0.00519		8393.38	0.99052				11.15	1.22893	1.40305	6.84155	0.16654	0.00332
20101.3	1.01969	20101.3	0.99945		6.87223	0.92399	0.03081	6.87223	0.01466	0.00526		8394.31	0.99814				11.2	0.69769	1.6511	6.87223	0.15085	0.00487
20103.1	1.00758	20103.1	0.99467		6.90291	0.96392	0.0254	6.90291	0.01505	0.00558		8395.25	1.0054				11.25	0.77157	1.82727	6.90291	0.13608	0.00663
20105	0.99636	20105	0.99034		6.93359	0.96376	0.01958	6.93359	0.01493	0.00615		8396.2	1.01212				11.3	1.09318	1.92676	6.93359	0.12305	0.00844
20106.8	0.98765	20106.8	0.98709		6.96427	0.92806	0.01552	6.96427	0.01435	0.00684		8397.15	1.01831				11.35	1.12356	1.9482	6.96427	0.11246	0.01019
20108.6	0.98	20108.6	0.98454		6.99495	0.86627	0.01541	6.99495	0.01337	0.00754		8398.11	1.02419				11.4	1.36113	1.89355	6.99495	0.10471	0.01178
20110.5	0.97225	20110.5	0.98253		7.02563	0.79275	0.01827	7.02563	0.01213	0.00816		8399.08	1.02962				11.45	1.13315	1.76793	7.02563	0.09991	0.0131
20112.3	0.96412	20112.3	0.98176		7.05631	0.72625	0.02133	7.05631	0.01084	0.0087		8400.05	1.0346				11.5	0.89106	1.5793	7.05631	0.09779	0.01409
20114.2	0.95715	20114.2	0.9819		7.08699	0.68686	0.02296	7.08699	0.00981	0.0092		8401.03	1.03911				11.55	0.84953	1.33794	7.08699	0.09795	0.01468
20116.2	0.95069	20116.2	0.9822		7.11767	0.68791	0.02249	7.11767	0.00941	0.00977		8402.02	1.04292				11.6	0.73472	1.05594	7.11767	0.09999	0.01483
20118.2	0.9471	20118.2	0.98427		7.14835	0.7275	0.01985	7.14835	0.00992	0.01053		8403.02	1.04627				11.65	0.69214	0.74655	7.14835	0.10364	0.01451
20120.1	0.94741	20120.1	0.98685		7.17903	0.79064	0.01533	7.17903	0.01125	0.01155		8404.02	1.04869				11.7	0.46128	0.42351	7.17903	0.10877	0.01376
20122.1	0.95234	20122.1	0.99025		7.20971	0.85913	0.00969	7.20971	0.01308	0.01284		8405.03	1.05034				11.75	0.50038	0.10047	7.20971	0.11531	0.01262
20124.1	0.96132	20124.1	0.99432		7.24039	0.91834	0.00537	7.24039	0.01507	0.01431		8406.04	1.05147				11.8	0.76767	-0.20967	7.24039	0.12318	0.01122
20126.1	0.97342	20126.1	0.99883		7.27107	0.95876	0.00832	7.27107	0.01697	0.01582		8407.06	1.05175				11.85	0.90561	-0.49527	7.27107	0.13217	0.00974
20128.1	0.98685	20128.1	1.00342		7.30175	0.97549	0.01433	7.30175	0.01859	0.0172		8408.09	1.05125				11.9	0.72449	-0.74642	7.30175	0.142	0.00846
20130.1	0.99974	20130.1	1.00816		7.33243	0.96733	0.01985	7.33243	0.01978	0.0183		8409.13	1.0501				11.95	-0.08396	-0.96178	7.33243	0.15232	0.00776
20132.2	1.01155	20132.2	1.01276		7.36311	0.93616	0.02398	7.36311	0.02047	0.01897		8410.17	1.04797				12	-1.09025	-1.1302	7.36311	0.1628	0.00794
20134.3	1.02105	20134.3	1.01687		7.39379	0.88641	0.02633	7.39379	0.0206	0.01908		8411.22	1.04547				12.05	-1.34789	-1.24657	7.39379	0.17323	0.00891
20136.5	1.02924	20136.5	1.02065		7.42447	0.82472	0.02674	7.42447	0.02016	0.01858		8412.28	1.0424				12.1	-1.59395	-1.30923	7.42447	0.18352	0.0103
20138.6	1.03573	20138.6	1.02355		7.45515	0.7596	0.02528	7.45515	0.01919	0.0174		8413.34	1.03879				12.15	-1.76223	-1.3188	7.45515	0.19381	0.01176
20140.8	1.04022	20140.8	1.0257		7.48583	0.70091	0.02215	7.48583	0.01777	0.01557		8414.41	1.03487				12.2	-2.1	-1.27805	7.48583	0.2044	0.01305
20142.9	1.0422	20142.9	1.02722		7.51651	0.65853	0.01771	7.51651	0.01608	0.01313		8415.49	1.03069				12.25	-2.86803	-1.19156	7.51651	0.21577	0.014
20145.1	1.0422	20145.1	1.02778		7.54719	0.63981	0.01243	7.54719	0.01433	0.01016		8416.57	1.0263				12.3	-2.44651	-1.06546	7.54719	0.22842	0.01453
20147.3	1.04098	20147.3	1.02768		7.57787	0.64667	0.00692	7.57787	0.01288	0.0068		8417.66	1.02224				12.35	-2.34721	-0.90698	7.57787	0.24284	0.01459
20149.5	1.03914	20149.5	1.02717		7.60854	0.67493	0.0033	7.60854	0.01211	0.00327		8418.76	1.01796				12.4	-2.17558	-0.72411	7.60854	0.25929	0.01419
20151.7	1.03618	20151.7	1.026		7.63922	0.7168	0.00629	7.63922	0.01232	0.00142		8419.86	1.01318				12.45	-1.83568	-0.52521	7.63922	0.27778	0.01339
20154	1.03171	20154	1.0244		7.6699	0.76423	0.01072	7.6699	0.01343	0.00457		8420.98	1.00793				12.5	-1.93203	-0.31861	7.6699	0.298	0.01226
20156.3	1.02631	20156.3	1.02253		7.70058	0.81086	0.01446	7.70058	0.01509	0.00792		8422.09	1.00244				12.55	-1.69243	-0.11236	7.70058	0.31936	0.01093
20158.6	1.0211	20158.6	1.02037		7.73126	0.85239	0.01719	7.73126	0.01693	0.01089		8423.22	0.99669				12.6	-1.07359	0.08616	7.73126	0.34108	0.00959
20160.9	1.01715	20160.9	1.01813		7.76194	0.88644	0.01878	7.76194	0.01862	0.0133		8424.35	0.99071				12.65	-0.84534	0.27035	7.76194	0.36224	0.00843
20163.2	1.01527	20163.2	1.01581		7.79262	0.91204	0.01923	7.79262	0.01995	0.01503		8425.49	0.98439				12.7	-0.38384	0.43465	7.79262	0.3819	0.00769
20165.5	1.01542	20165.5	1.01327		7.8233	0.92931	0.01862	7.8233	0.02077	0.01599		8426.63	0.97812				12.75	1.05496	0.5746	7.8233	0.39918	0.00749
20167.9	1.01635	20167.9	1.01057		7.85398	0.93907	0.01706	7.85398	0.02101	0.01614		8427.79	0.97232				12.8	0.69637	0.68689	7.85398	0.41332	0.00774
20170.3	1.01621	20170.3	1.00787		7.88466	0.94263	0.01474	7.88466	0.02063	0.01546		8428.94	0.96684				12.85	0.71631	0.7694	7.88466	0.42372	0.00821
20172.7	1.01334	20172.7	1.00518		7.91534	0.94151	0.01187	7.91534	0.01965	0.014		8430.11	0.96161				12.9	0.54687	0.82114	7.91534	0.43001	0.00866
20175.1	1.00771	20175.1	1.00234		7.94602	0.93725	0.00869	7.94602	0.01811	0.01182		8431.28	0.95713				12.95	-0.31184	0.84442	7.94602	0.43206	0.00889
20177.6	1.00054	20177.6	0.99964		7.9767	0.93126	0.00547	7.9767	0.01611	0.00905		8432.46	0.95325				13	-0.32191	0.83841	7.9767	0.43003	0.00881
20180.1	0.99409	20180.1	0.99724		8.00738	0.92467	0.00261	8.00738	0.01376	0.00581		8433.65	0.94993				13.05	0.40331	0.80373	8.00738	0.42431	0.00835
20182.7	0.98905	20182.7	0.99495		8.03806	0.9182	0.00142	8.03806	0.01124	0.00228		8434.84	0.94735				13.1	1.02009	0.74284	8.03806	0.41559	0.00751
20185.1	0.98606	20185.1	0.99299		8.06874	0.91215	0.00272	8.06874	0.00877	0.00144		8436.04	0.94533				13.15	2.61026	0.6589	8.06874	0.40478	0.00631
20187.6	0.98444	20187.6	0.99126		8.09942	0.90633	0.00373	8.09942	0.00667	0.00506		8437.25	0.94407				13.2	3.41016	0.55565	8.09942	0.39296	0.00482
20190.2	0.98403	20190.2	0.98992		8.1301	0.90018	0.00393	8.1301	0.00544	0.00849		8438.46	0.94359				13.25	3.59247	0.43723	8.1301	0.38129	0.00311
20192.8	0.98464	20192.8	0.98915		8.16078	0.89282	0.00345	8.16078	0.00541	0.01156		8439.68	0.94359				13.3	6.14071	0.30814	8.16078	0.37089	0.00133
20195.3	0.98545	20195.3	0.98844		8.19146	0.88315	0.00307	8.19146	0.00623	0.01414		8440.91	0.94396				13.35	6.38202	0.17303	8.19146	0.36266	0.000988373
20197.9	0.98631	20197.9	0.98836		8.22214	0.86997	0.00435	8.22214	0.00722	0.01613		8442.14	0.94501				13.4	5.5078	0.0366	8.22214	0.35714	0.0027
20200.5	0.98692	20200.5	0.98851		8.25282	0.85211	0.00717	8.25282	0.00797	0.01746		8443.39	0.94659				13.45	4.5689	-0.09652	8.25282	0.35441	0.00439
20203.2	0.98657	20203.2	0.98915		8.2835	0.82847	0.01063	8.2835	0.00829	0.0181		8444.63	0.94879				13.5	2.28549	-0.2219	8.2835	0.35406	0.00588
20205.9	0.98536	20205.9	0.98992		8.31418	0.79816	0.0142	8.31418	0.00809	0.01805		8445.89	0.95131				13.55	0.25731	-0.33546	8.31418	0.35529	0.00708
20208.5	0.98349	20208.5	0.99095		8.34486	0.76052	0.01745	8.34486	0.00738	0.01735		8447.15	0.95398				13.6	0.61686	-0.43358	8.34486	0.35711	0.00793
20211.2	0.98138	20211.2	0.99213		8.37554	0.71516	0.02005	8.37554	0.00618	0.01608		8448.42	0.95672				13.65	0.25942	-0.5132	8.37554	0.35843	0.00842
20214	0.98024	20214	0.99338		8.40621	0.66204	0.02174	8.40621	0.00458	0.01431		8449.69	0.96001				13.7	-0.43686	-0.57195	8.40621	0.35828	0.00852
20216.8	0.98122	20216.8	0.99458		8.43689	0.60143	0.02232	8.43689	0.0028	0.01218		8450.98	0.96333				13.75	-1.10163	-0.6082	8.43689	0.35586	0.00826
20219.5	0.98418	20219.5	0.99606		8.46757	0.534	0.02172	8.46757	0.00183	0.00981		8452.27	0.96654				13.8	-1.49895	-0.62114	8.46757	0.35062	0.00767
20222.3	0.98844	20222.3	0.99732		8.49825	0.46083	0.01997	8.49825	0.00326	0.00735		8453.56	0.96971				13.85	-1.66147	-0.61081	8.49825	0.34223	0.00682
20225.2	0.99301	20225.2	0.99861		8.52893	0.38357	0.01719	8.52893	0.00556	0.00494		8454.86	0.97305				13.9	-2.28548	-0.57811	8.52893	0.33063	0.00578
20227.9	0.99765	20227.9	0.99981		8.55961	0.3049	0.01364	8.55961	0.00793	0.00278		8456.17	0.97632				13.95	-2.32632	-0.52535	8.55961	0.31593	0.00469
20230.6	1.00273	20230.6	1.00102		8.59029	0.23004	0.00961	8.59029	0.01016	0.0014		8457.49	0.97964				14	-3.02683	-0.45497	8.59029	0.29846	0.00373
20233.4	1.0085	20233.4	1.00219		8.62097	0.17153	0.00551	8.62097	0.01214	0.00192		8458.81	0.9827				14.05	-2.99981	-0.36963	8.62097	0.27867	0.00319
20236.3	1.01435	20236.3	1.00293		8.65165	0.15592	0.00233	8.65165	0.01377	0.00299		8460.14	0.98577				14.1	-2.99641	-0.27287	8.65165	0.25714	0.00329
20239.2	1.01986	20239.2	1.00372		8.68233	0.19745	0.00351	8.68233	0.01498	0.00379		8461.48	0.98877				14.15	-2.94144	-0.16864	8.68233	0.23449	0.00389
20242.2	1.02427	20242.2	1.00425		8.71301	0.27318	0.00623	8.71301	0.01575	0.00416		8462.82	0.99196				14.2	-3.7295	-0.06116	8.71301	0.21139	0.00466
20245.2	1.02756	20245.2	1.00447		8.74369	0.36392	0.00842	8.74369	0.01604	0.00412		8464.17	0.99493				14.25	-4.05077	0.04532	8.74369	0.1885	0.00538
20248.2	1.02848	20248.2	1.00465		8.77437	0.46235	0.00989	8.77437	0.01588	0.00369		8465.53	0.99799				14.3	-4.64486	0.14663	8.77437	0.16646	0.00595
20251	1.027	20251	1.00435		8.80505	0.56573	0.01073	8.80505	0.01528	0.00293		8466.9	1.00081				14.35	-5.08865	0.2389	8.80505	0.14582	0.0063
20253.9	1.02324	20253.9	1.00389		8.83573	0.67265	0.01117	8.83573	0.0143	0.00196		8468.27	1.00347				14.4	-4.69146	0.3187	8.83573	0.12709	0.00643
20257.1	1.01856	20257.1	1.00322		8.86641	0.78186	0.01149	8.86641	0.013	0.00103		8469.64	1.00627				14.45	-0.42863	0.3832	8.86641	0.11066	0.00633
20260.1	1.01406	20260.1	1.00238		8.89709	0.89178	0.01194	8.89709	0.01148	0.00122		8471.03	1.00897				14.5	15.2131	0.43027	8.89709	0.09681	0.00603
20263.1	1.00908	20263.1	1.0015		8.92777	1.00028	0.01256	8.92777	0.00982	0.00233		8472.42	1.01118				14.55	13.5205	0.45856	8.92777	0.08571	0.00557
20266.2	1.00336	20266.2	1.00052		8.95845	1.10463	0.01321	8.95845	0.00817	0.00351		8473.82	1.01348				14.6	8.69435	0.46756	8.95845	0.07739	0.00498
20269.3	0.99647	20269.3	0.9994		8.98913	1.20165	0.01362	8.98913	0.00668	0.00457		8475.22	1.01554				14.65	-0.07124	0.4576	8.98913	0.07174	0.00433
20272.4	0.98935	20272.4	0.99832		9.01981	1.28782	0.01354	9.01981	0.00556	0.00543		8476.64	1.01772				14.7	-17.05	0.42981	9.01981	0.06853	0.00367
20275.4	0.9829	20275.4	0.99728		9.05049	1.3596	0.01279	9.05049	0.00501	0.00604		8478.06	1.01982				14.75	0	0.38602	9.05049	0.06745	0.00306
20278.6	0.97865	20278.6	0.99621		9.08117	1.41364	0.01128	9.08117	0.00511	0.00636		8479.48	1.02127							9.08117	0.06815	0.00257
20281.8	0.97727	20281.8	0.9954		9.11185	1.44707	0.00907	9.11185	0.00566	0.0064		8480.91	1.02264							9.11185	0.07029	0.00224
20284.9	0.97762	20284.9	0.99465		9.14253	1.45777	0.00629	9.14253	0.00637	0.00616		8482.35	1.0237							9.14253	0.07352	0.00208
20288	0.97862	20288	0.99397		9.17321	1.44452	0.00327	9.17321	0.00707	0.00567		8483.8	1.02449							9.17321	0.07752	0.00206
20291.3	0.97943	20291.3	0.99353		9.20388	1.40718	0.0018	9.20388	0.00766	0.00498		8485.25	1.02459							9.20388	0.082	0.00208
20294.5	0.97998	20294.5	0.99338		9.23456	1.34672	0.00425	9.23456	0.0081	0.00413		8486.71	1.02437							9.23456	0.08668	0.00211
20297.7	0.98067	20297.7	0.99333		9.26524	1.26522	0.00702	9.26524	0.00837	0.00321		8488.18	1.02363							9.26524	0.09133	0.00209
20301.1	0.98193	20301.1	0.99371		9.29592	1.16576	0.00927	9.29592	0.0085	0.00228		8489.65	1.02254							9.29592	0.09575	0.00202
20304.3	0.98418	20304.3	0.99418		9.3266	1.05227	0.01077	9.3266	0.00851	0.00149		8491.13	1.02121							9.3266	0.09981	0.00192
20307.5	0.98791	20307.5	0.99481		9.35728	0.92926	0.01143	9.35728	0.00843	0.00112		8492.62	1.01963							9.35728	0.1034	0.00179
20310.7	0.99328	20310.7	0.99572		9.38796	0.80161	0.01124	9.38796	0.00829	0.00137		8494.12	1.01757							9.38796	0.10652	0.00165
20314.1	0.99926	20314.1	0.99681		9.41864	0.67423	0.01029	9.41864	0.00812	0.00186		8495.62	1.01567							9.41864	0.10919	0.00153
20317.4	1.00494	20317.4	0.99801		9.44932	0.55179	0.00875	9.44932	0.00794	0.00229		8497.13	1.01334							9.44932	0.11146	0.00142
20320.9	1.01021	20320.9	0.99934		9.48	0.43845	0.00689	9.48	0.00779	0.0026		8498.64	1.01098							9.48	0.11345	0.00135
20324.5	1.01473	20324.5	1.00068		9.51068	0.33763	0.00509	9.51068	0.00766	0.00277		8500.16	1.00871							9.51068	0.11527	0.00129
20327.9	1.01847	20327.9	1.00183		9.54136	0.25185	0.00391	9.54136	0.00756	0.0028		8501.69	1.00646							9.54136	0.11703	0.00124
20331.3	1.02086	20331.3	1.00301		9.57204	0.18264	0.00383	9.57204	0.0075	0.00271		8503.23	1.00422							9.57204	0.11884	0.00119
20334.9	1.02091	20334.9	1.00381		9.60272	0.1305	0.00445	9.60272	0.00747	0.00255		8504.77	1.00194							9.60272	0.12074	0.00113
20338.2	1.01883	20338.2	1.00444		9.6334	0.095	0.00504	9.6334	0.00748	0.00237		8506.32	0.99968							9.6334	0.12278	0.00107
20341.6	1.01477	20341.6	1.0048		9.66408	0.0748	0.00524	9.66408	0.00753	0.0022		8507.87	0.99769							9.66408	0.12491	0.00101
20345.2	1.00942	20345.2	1.00503		9.69476	0.06763	0.00497	9.69476	0.0076	0.00208		8509.44	0.99593							9.69476	0.12709	0.000963714
20348.7	1.00443	20348.7	1.00483		9.72544	0.07052	0.00432	9.72544	0.00771	0.00204		8511.01	0.99423							9.72544	0.12921	0.000943589
20352.2	1.00144	20352.2	1.00444		9.75612	0.08034	0.00358	9.75612	0.00786	0.00205		8512.58	0.99248							9.75612	0.13115	0.000959232
20355.8	1.00104	20355.8	1.00383		9.7868	0.09414	0.00321	9.7868	0.00803	0.0021		8514.16	0.99094							9.7868	0.13278	0.00102
20359.4	1.00182	20359.4	1.00307		9.81748	0.10915	0.00358	9.81748	0.00822	0.00216		8515.76	0.9897							9.81748	0.13399	0.00112
20362.8	1.00145	20362.8	1.00228		9.84816	0.12289	0.00442	9.84816	0.00842	0.0022		8517.35	0.9887							9.84816	0.13464	0.00125
20366.6	0.99872	20366.6	1.00127		9.87884	0.13322	0.00524	9.87884	0.00863	0.00222		8518.96	0.98756							9.87884	0.13465	0.00142
20370.3	0.99512	20370.3	1.00025		9.90952	0.1385	0.00574	9.90952	0.00882	0.00221		8520.57	0.98658							9.90952	0.13395	0.00162
20373.9	0.99216	20373.9	0.99931		9.9402	0.1376	0.00577	9.9402	0.009	0.00219		8522.18	0.98591							9.9402	0.13249	0.00182
20377.6	0.9904	20377.6	0.99845		9.97088	0.12985	0.00526	9.97088	0.00914	0.00215		8523.81	0.98527							9.97088	0.13027	0.00203
20381.3	0.9896	20381.3	0.99766									8525.44	0.98481
20384.8	0.98951	20384.8	0.99696									8527.08	0.98439
20388.6	0.99044	20388.6	0.99643									8528.72	0.98396
20392.4	0.99222	20392.4	0.99602									8530.37	0.98406
20396.2	0.99459	20396.2	0.99589									8532.03	0.98423
20400.1	0.99725	20400.1	0.99587									8533.7	0.98453
20403.8	0.99963	20403.8	0.9961									8535.37	0.98523
20407.5	1.0014	20407.5	0.9963									8537.05	0.98592
20411.4	1.00235	20411.4	0.99682									8538.73	0.98693
20415.3	1.00289	20415.3	0.99743									8540.43	0.98826
20419.2	1.00331	20419.2	0.99814									8542.13	0.9894
20423.1	1.00308	20423.1	0.99892									8543.83	0.99065
20427	1.00216	20427	0.99974									8545.55	0.99202
20430.8	1.00134	20430.8	1.00051									8547.27	0.9934
20434.9	1.0005	20434.9	1.00137									8548.99	0.99499
20438.8	0.99944	20438.8	1.00198									8550.73	0.99668
20442.8	0.9984	20442.8	1.00255									8552.47	0.99823
20447	0.99752	20447	1.00304									8554.21	0.99984
20450.8	0.99706	20450.8	1.0033									8555.97	1.00135
20454.9	0.99696	20454.9	1.00342									8557.73	1.00282
20459.1	0.99758	20459.1	1.00326									8559.5	1.00432
20463.2	0.99874	20463.2	1.00318									8561.27	1.00568
20467.4	1.00013	20467.4	1.00286									8563.05	1.00683
20471.6	1.00115	20471.6	1.00245									8564.84	1.00798
20475.6	1.00174	20475.6	1.00199									8566.64	1.00891
20479.8	1.00291	20479.8	1.00154									8568.44	1.01008
20483.9	1.00487	20483.9	1.0011									8570.25	1.01075
20488.1	1.007	20488.1	1.00064									8572.07	1.0113
20492.5	1.00849	20492.5	1.00023									8573.89	1.01211
20496.7	1.00883	20496.7	0.9999									8575.72	1.01236
20501.1	1.00767	20501.1	0.99957									8577.55	1.01245
20505.4	1.00543	20505.4	0.99945									8579.4	1.01284
20509.5	1.00274	20509.5	0.99934									8581.25	1.01237
20513.8	1.00052	20513.8	0.99934									8583.1	1.01201
20518.1	0.99918	20518.1	0.9994									8584.97	1.01143
20522.4	0.99858	20522.4	0.99967									8586.84	1.01041
20526.9	0.9981	20526.9	0.99993									8588.72	1.00961
20531.3	0.99703	20531.3	1.00023									8590.6	1.00875
20536	0.99541	20536	1.00072									8592.49	1.00752
20540.3	0.99423	20540.3	1.00102									8594.39	1.00652
20544.7	0.99353	20544.7	1.00139									8596.29	1.00566
20549.3	0.9936	20549.3	1.00179									8598.2	1.00475
20553.8	0.99432	20553.8	1.00195									8600.12	1.00376
20558.4	0.9956	20558.4	1.00221									8602.05	1.00279
20562.7	0.9971	20562.7	1.00233									8603.98	1.00183
20567.1	0.99868	20567.1	1.00249									8605.92	1.00091
20571.8	1.00029	20571.8	1.0025									8607.86	1.00015
20576.5	1.00225	20576.5	1.0025									8609.82	0.99935
20581.3	1.00463	20581.3	1.00239									8611.78	0.99845
20585.9	1.00718	20585.9	1.00228									8613.74	0.99765
20590.5	1.0089	20590.5	1.00209									8615.72	0.99691
20595.2	1.00953	20595.2	1.00185									8617.7	0.99616
20599.8	1.00918	20599.8	1.00165									8619.68	0.99559
20604.5	1.00808	20604.5	1.00135									8621.68	0.995
20609.1	1.00664	20609.1	1.00115									8623.68	0.99447
20613.9	1.00535	20613.9	1.00097									8625.69	0.99421
20618.7	1.00414	20618.7	1.00068									8627.7	0.99418
20623.5	1.00295	20623.5	1.00056									8629.72	0.99409
20628.3	1.0019	20628.3	1.00038									8631.75	0.99403
20633	1.0011	20633	1.00036									8633.78	0.9939
20638	1.00025	20638	1.00032									8635.83	0.99401
20642.9	0.99906	20642.9	1.00034									8637.87	0.99439
20647.9	0.99766	20647.9	1.00036									8639.93	0.99452
20652.8	0.99627	20652.8	1.00041									8641.99	0.99467
20657.7	0.99532	20657.7	1.00052									8644.06	0.99509
20662.6	0.99489	20662.6	1.00059									8646.14	0.99625
20667.7	0.99476	20667.7	1.00065									8648.22	0.99793
20672.9	0.99527	20672.9	1.00069									8650.31	0.99859
20677.8	0.99659	20677.8	1.00069									8652.4	0.99896
20682.8	0.99795	20682.8	1.00072									8654.51	0.99935
20687.8	0.99955	20687.8	1.00075									8656.62	0.99969
20692.9	1.00113	20692.9	1.0007									8658.73	0.99988
20698	1.00218	20698	1.00062									8660.86	0.99953
20702.8	1.00266	20702.8	1.00052									8662.99	0.99888
20708	1.00254	20708	1.0002									8665.13	0.99927
20713.2	1.00206	20713.2	0.99991									8667.27	0.99979
20718.3	1.00159	20718.3	0.99968									8669.42	1.00034
20723.4	1.00139	20723.4	0.99948									8671.58	1.00099
20728.8	1.00124	20728.8	0.99919									8673.74	1.00148
20733.9	1.00087	20733.9	0.99898									8675.92	1.0022
20739.2	1.00045	20739.2	0.99878									8678.09	1.00375
20744.5	0.99963	20744.5	0.99843									8680.28	1.00399
20749.7	0.99917	20749.7	0.99814									8682.47	1.00424
20755	0.99889	20755	0.99812									8684.67	1.0044
20760.2	0.99862	20760.2	0.99773									8686.88	1.00427
20765.6	0.99784	20765.6	0.99766									8689.09	1.0042
20771	0.99692	20771	0.99756									8691.31	1.00366
20776.5	0.99632	20776.5	0.99741									8693.53	1.00269
20782	0.99603	20782	0.99727									8695.77	1.00289
20787.6	0.99601	20787.6	0.99741									8698.01	1.00285
20792.8	0.99617	20792.8	0.99736									8700.26	1.00292
20798.4	0.99671	20798.4	0.99724									8702.51	1.00308
20803.8	0.99741	20803.8	0.99707									8704.77	1.00297
20809.3	0.99739	20809.3	0.99699									8707.04	1.00285
20814.5	0.99679	20814.5	0.99741									8709.31	1.00257
20820	0.99674	20820	0.99674									8711.59	1.00215
20825.8	0.99669	20825.8	0.99673									8713.88	1.00179
20831.4	0.99682	20831.4	0.99621									8716.18	1.00127
20836.9	0.99692	20836.9	0.99601									8718.48	1.00068
20842.4	0.99663	20842.4	0.9958									8720.79	1.00036
20848.1	0.99626	20848.1	0.99562									8723.1	1.0001
20853.8	0.99632	20853.8	0.99549									8725.42	0.99977
20859.4	0.99603	20859.4	0.99336									8727.75	0.9997
20864.9	0.99472	20864.9	0.99461									8730.09	0.99937
20870.4	0.99416	20870.4	0.99433									8732.43	0.99929
20876.3	0.99399	20876.3	0.99473									8734.78	0.99892
20882.2	0.99323	20882.2	0.99319									8737.14	0.99921
20887.9	0.99276	20887.9	0.99331									8739.5	0.999
												8741.87	0.9988
												8744.25	0.9985
												8746.63	0.99832
												8749.02	0.99801
												8751.42	0.99793
												8753.82	0.99728
												8756.23	0.99727
												8758.65	0.99715
												8761.08	0.99727
												8763.51	0.99738
												8765.95	0.99762
												8768.39	0.99776
												8770.84	0.99793
												8773.3	0.99803
												8775.77	0.99835
												8778.24	0.99852
												8780.72	0.99878
												8783.21	0.99877
												8785.7	0.99901
												8788.2	0.99913
												8790.71	0.9993
												8793.22	0.99956
												8795.74	0.99989
												8798.27	1.0005
												8800.8	1.00075
												8803.34	1.00079
												8805.89	1.00093
												8808.45	1.00109
												8811.01	1.00083
												8813.58	1.00062
												8816.15	1.0003
												8818.73	1.00044
												8821.32	1.00065
												8823.92	1.00079
												8826.52	1.00077
												8829.13	1.00089
												8831.75	1.00107
												8834.37	1.00097
												8837	1.00088
												8839.64	1.00079
												8842.28	1.0007
												8844.93	1.00068
												8847.59	1.0008
												8850.25	1.00068
												8852.92	1.0007
												8855.6	1.00066
												8858.29	1.00056
												8860.98	1.00055
												8863.68	1.0006
												8866.38	1.00059
												8869.09	1.00096
												8871.81	1.00087
												8874.54	1.00087
												8877.27	1.00075
												8880.01	1.00044
												8882.76	1.00016
												8885.51	0.99993
												8888.27	0.99952
												8891.04	0.99961
												8893.81	0.99949
												8896.59	0.99943
												8899.38	0.99939
												8902.17	0.99927
												8904.97	0.99912
												8907.78	0.99882
												8910.6	0.99872
												8913.42	0.99899
												8916.25	0.99899
												8919.08	0.99911
												8921.92	0.99911
												8924.77	0.99913
												8927.63	0.99927
												8930.49	0.99931
												8933.36	0.99912
												8936.24	0.99917
												8939.12	0.99943
												8942.01	0.99957
												8944.91	0.99961
												8947.81	0.9997
												8950.72	0.99975
												8953.64	0.99991
												8956.56	1.00048
												8959.5	1.00031
												8962.43	1.00021
												8965.38	1.0002
												8968.33	1.0002
												8971.29	1.00008
												8974.25	0.99985
												8977.23	0.9994
												8980.2	0.99943
												8983.19	0.99969
												8986.18	0.99984
												8989.18	0.99996
												8992.19	1.00017
												8995.2	1.00056
												8998.22	1.00085
												9001.25	1.001
												9004.28	1.001
												9007.32	1.00104
												9010.37	1.00169
												9013.42	1.00238
												9016.49	1.00207
												9019.55	1.0018
												9022.63	1.0015
												9025.71	1.00131
												9028.8	1.0011
												9031.89	1.00019
												9035	0.99933
												9038.11	0.99945
												9041.22	0.9995
												9044.34	0.99953
												9047.47	0.99936
												9050.61	0.99921
												9053.75	0.999
												9056.9	0.99884
												9060.06	0.9989
												9063.22	0.99873
												9066.39	0.99872
												9069.57	0.99872
												9072.75	0.99857
												9075.95	0.99852
												9079.14	0.99859
												9082.35	0.99841
												9085.56	0.9984
												9088.78	0.99849
												9092	0.99856
												9095.24	0.99862
												9098.48	0.99877
												9101.72	0.99873
												9104.97	0.9986
												9108.23	0.99866
												9111.5	0.99864
												9114.77	0.99858
												9118.05	0.99864
												9121.34	0.99862
												9124.63	0.99875
												9127.93	0.99904
												9131.24	0.99939
												9134.56	1.00187
												9137.88	1.00616
												9141.2	1.00596
												9144.54	1.00558
												9147.88	1.00495
												9151.23	1.00371
												9154.58	1.00223
												9157.95	0.99881
												9161.32	0.99456
												9164.69	0.995
												9168.07	0.99508
												9171.46	0.99509

## Sheet: Figure 4
Figure 4a											Figure 4b-4d
Raman spectra of the XO@1T-MoS2											High-resolution XPS signals of b. Mo3d; c. S2s; d. Ni 2p
2H-MoS2		1T-MoS2		FeO@1T-MoS2		CoO@1T-MoS2		NiO@1T-MoS2			Mo3d		S2p		Ni2p
100	44.7065	84.3781	315.417	84.3781	553.974	84.3781	715.994	84.3781	862.02		241.44	6952.68	177.04	3571.23	892.64	14594.1
103.833	45.309	85.3423	303.289	85.3423	553.16	85.3423	713.465	85.3423	858.225		241.39	7036.51	176.99	3494.27	892.54	14992.5
105.666	46.1082	86.3065	295.954	86.3065	555.006	86.3065	713.614	86.3065	857.206		241.34	7079.39	176.94	3640.98	892.44	14927.1
107.497	46.4755	87.2708	291.876	87.2708	560.729	87.2708	713.715	87.2708	859.029		241.29	6946.78	176.89	3581.42	892.34	14772.8
109.329	46.735	88.235	290.786	88.235	570.214	88.235	713.558	88.235	863.691		241.24	7026.39	176.84	3631.64	892.24	14642.2
111.161	46.5595	89.1992	292.132	89.1992	582.613	89.1992	713.992	89.1992	871.238		241.19	6909.88	176.79	3622.68	892.14	14864.5
112.99	46.3847	90.1635	293.428	90.1635	594.475	90.1635	721.1	90.1635	883.42		241.14	6813.51	176.74	3633.83	892.04	14806.3
114.821	46.2133	91.1277	293.714	91.1277	607.891	91.1277	738.121	91.1277	903.752		241.09	6928.47	176.69	3597.62	891.94	14645.7
116.652	46.0898	92.0919	296.762	92.0919	616.261	92.0919	751.054	92.0919	917.863		241.04	6975.66	176.64	3590.21	891.84	14834
118.48	46.053	93.0562	306.332	93.0562	617.758	93.0562	757.094	93.0562	920.505		240.99	6917.89	176.59	3664.77	891.74	14923.5
120.31	46.0667	94.0204	325.809	94.0204	612.584	94.0204	757.746	94.0204	910.266		240.94	6812.22	176.54	3660.95	891.64	14665.3
122.14	46.1422	94.9846	335.425	94.9846	597.549	94.9846	741.377	94.9846	892.91		240.89	6926.09	176.49	3707.26	891.54	15014.5
123.967	46.2675	95.9489	333.998	95.9489	565.821	95.9489	694.089	95.9489	862.793		240.84	6812.25	176.44	3651.08	891.44	14852.3
125.796	46.4423	96.9131	326.574	96.9131	532.204	96.9131	644.942	96.9131	832.16		240.79	6810.88	176.39	3592.83	891.34	14611.3
127.624	46.6713	97.8773	315.06	97.8773	505.825	97.8773	612.614	97.8773	808.355		240.74	6799.32	176.34	3607.94	891.24	14604.3
129.451	46.97	98.8416	298.267	98.8416	492.211	98.8416	609.677	98.8416	795.478		240.69	6731.91	176.29	3589.43	891.14	14962
131.278	47.322	99.8058	282.342	99.8058	484.04	99.8058	615.16	99.8058	789.378		240.64	6948.94	176.24	3667.84	891.04	14627.6
133.104	47.7463	100.77	267.828	100.77	477.033	100.77	617.808	100.77	787.076		240.59	6854.27	176.19	3425.22	890.94	14654.7
134.931	48.2225	101.734	255.873	101.734	471.581	101.734	620.369	101.734	788.236		240.54	6862.52	176.14	3589.42	890.84	14616.7
136.758	48.7602	102.698	247.389	102.698	467.92	102.698	626.333	102.698	792.474		240.49	6810.87	176.09	3484.95	890.74	14758.8
138.582	49.3407	103.663	243.902	103.663	465.715	103.663	640.239	103.663	799.478		240.44	6728.12	176.04	3497.93	890.64	14665.7
140.408	50.0388	104.627	245.757	104.627	467.565	104.627	661.251	104.627	810.445		240.39	6870.9	175.99	3710.18	890.54	14864.8
142.232	50.7062	105.591	251.672	105.591	476.46	105.591	686.725	105.591	824.479		240.34	6905.25	175.94	3587.46	890.44	14640.1
144.057	51.0618	106.555	261.831	106.555	492.278	106.555	716.531	106.555	842.186		240.29	6744.47	175.89	3549.06	890.34	14770.4
145.88	51.1367	107.52	276.883	107.52	513.572	107.52	751.924	107.52	865.562		240.24	6674.81	175.84	3660.64	890.24	14862.4
147.705	51.042	108.484	300.695	108.484	535.169	108.484	801.811	108.484	906.287		240.19	6776.47	175.79	3577.83	890.14	14698.6
149.527	50.8498	109.448	332.822	109.448	557.111	109.448	868.34	109.448	965.508		240.14	6852.87	175.74	3705.24	890.04	14523.3
151.351	50.5883	110.412	369.922	110.412	578.904	110.412	917.212	110.412	1015.9		240.09	6828.22	175.69	3629.81	889.94	14500.6
153.174	50.3405	111.377	416.296	111.377	601.871	111.377	933.192	111.377	1048.53		240.04	6806.55	175.64	3550.89	889.84	14640.8
154.995	50.0965	112.341	478.176	112.341	627.779	112.341	910.348	112.341	1062.4		239.99	6835.19	175.59	3540.16	889.74	14785.5
156.818	49.8212	113.305	509.415	113.305	642.66	113.305	883.683	113.305	1058.93		239.94	6878.61	175.54	3500.97	889.64	14708.3
158.639	49.4633	114.269	506.078	114.269	643.91	114.269	844.648	114.269	1028.3		239.89	6675.89	175.49	3495.2	889.54	14688.2
160.461	49.0757	115.234	487.542	115.234	640.891	115.234	810.162	115.234	994.891		239.84	6927.56	175.44	3532.57	889.44	14903.9
162.28	48.6472	116.198	460.323	116.198	637.243	116.198	789.069	116.198	971.029		239.79	6813.41	175.39	3564.28	889.34	14943.3
164.102	48.341	117.162	418.93	117.162	631.47	117.162	783.963	117.162	959.484		239.74	6919.65	175.34	3580.96	889.24	14927.9
165.921	48.1025	118.126	388.638	118.126	632.531	118.126	796.459	118.126	962.15		239.69	6743.15	175.29	3577.2	889.14	14746.1
167.739	48.111	119.091	372.472	119.091	644.021	119.091	836.511	119.091	981.966		239.64	6983.31	175.24	3592.32	889.04	14881.2
169.56	48.1352	120.055	369.571	120.055	661.079	120.055	885.316	120.055	1010.4		239.59	6985.74	175.19	3542.05	888.94	14683.9
171.378	48.1427	121.019	381.169	121.019	680.885	121.019	925.476	121.019	1042.1		239.54	6872.15	175.14	3516.34	888.84	14812.2
173.197	48.3513	121.983	416.507	121.983	706.796	121.983	942.432	121.983	1080.9		239.49	6859.43	175.09	3662.99	888.74	14875.8
175.014	48.6013	122.947	456.756	122.947	723.491	122.947	935.497	122.947	1103.64		239.44	6823.78	175.04	3547.22	888.64	14680.1
176.833	48.8287	123.912	490.08	123.912	716.375	123.912	900.313	123.912	1085.79		239.39	6879.5	174.99	3563.06	888.54	14436.8
178.65	49.021	124.876	512.868	124.876	687.908	124.876	843.429	124.876	1033.05		239.34	6845.69	174.94	3607.92	888.44	14650.5
180.468	49.1638	125.84	520.571	125.84	645.202	125.84	777.566	125.84	960.467		239.29	6860.94	174.89	3549.52	888.34	14751.8
182.284	49.1865	126.804	493.574	126.804	603.322	126.804	736.832	126.804	904.504		239.24	6913.56	174.84	3524.12	888.24	14837.4
184.099	49.1407	127.769	435.586	127.769	562.292	127.769	718.571	127.769	864.063		239.19	6963.65	174.79	3520.48	888.14	14830
185.916	49.032	128.733	382.948	128.733	529.296	128.733	705.099	128.733	835.469		239.14	6776.83	174.74	3564.07	888.04	14516.7
187.731	48.8543	129.697	344.78	129.697	507.073	129.697	692.364	129.697	819.529		239.09	6836	174.69	3426.76	887.94	14927.2
189.548	48.6105	130.661	321.583	130.661	496.086	130.661	680.383	130.661	816.68		239.04	6947.8	174.64	3497.55	887.84	14877.1
191.361	48.2638	131.625	304.573	131.625	490.274	131.625	676.229	131.625	817.128		238.99	6954.16	174.59	3577.56	887.74	14851.5
193.175	47.8248	132.59	293.454	132.59	489.381	132.59	679.216	132.59	819.956		238.94	6944.63	174.54	3556.82	887.64	14983.7
194.991	47.3165	133.554	286.737	133.554	492.402	133.554	688.202	133.554	825.924		238.89	6977.79	174.49	3623.61	887.54	14763.7
196.803	46.8165	134.518	284.025	134.518	499.48	134.518	704.286	134.518	835.298		238.84	6994.64	174.44	3528.06	887.44	14887.4
198.618	46.6185	135.482	285.277	135.482	511.158	135.482	729.438	135.482	847.947		238.79	6954.69	174.39	3518.02	887.34	14811.2
200.43	46.6085	136.447	291.339	136.447	524.425	136.447	754.334	136.447	865.129		238.74	6759.99	174.34	3541.33	887.24	14751
202.242	46.852	137.411	301.754	137.411	536.535	137.411	774.889	137.411	885.73		238.69	6942.04	174.29	3456.91	887.14	14610.3
204.056	47.259	138.375	315.507	138.375	550.504	138.375	795.337	138.375	910.008		238.64	6896.91	174.24	3606.8	887.04	14627.8
205.867	47.883	139.339	331.855	139.339	568.737	139.339	820.198	139.339	938.698		238.59	6779.7	174.19	3594.35	886.94	14790.7
207.678	48.6885	140.304	350.222	140.304	593.383	140.304	855.087	140.304	973.178		238.54	6693.45	174.14	3605.23	886.84	14729.2
209.49	49.6265	141.268	372.323	141.268	623.08	141.268	888.981	141.268	1011.25		238.49	6780.64	174.09	3462.25	886.74	14706.9
211.3	50.656	142.232	399.898	142.232	657.663	142.232	916.784	142.232	1055.37		238.44	6605.74	174.04	3641.61	886.64	15098.7
213.11	51.7388	143.196	431.254	143.196	694.981	143.196	937.11	143.196	1100.91		238.39	6694.99	173.99	3648.05	886.54	14909.3
214.922	52.8588	144.161	464.544	144.161	732.923	144.161	947.967	144.161	1141.78		238.34	6850.62	173.94	3629.48	886.44	14739.1
216.731	53.9783	145.125	498.565	145.125	770.236	145.125	944.612	145.125	1168.71		238.29	6810.32	173.89	3623.76	886.34	14617.8
218.539	55.0573	146.089	530.473	146.089	802.663	146.089	926.931	146.089	1178.82		238.24	6943.96	173.84	3609.17	886.24	14973.2
220.348	55.9847	147.053	550.76	147.053	815.515	147.053	902.371	147.053	1169.85		238.19	6833.17	173.79	3667.7	886.14	14818.5
222.158	56.7948	148.018	558.044	148.018	805.628	148.018	870.583	148.018	1139.64		238.14	6870.6	173.74	3512.73	886.04	15069.4
223.965	57.0685	148.982	552.688	148.982	775.922	148.982	833.284	148.982	1091.5		238.09	6909.94	173.69	3579.78	885.94	14626.9
225.773	56.8815	149.946	535.915	149.946	743.195	149.946	800.535	149.946	1044.07		238.04	6925.17	173.64	3510.17	885.84	14945.8
227.582	56.1977	150.91	500.348	150.91	705.694	150.91	774.227	150.91	994.195		237.99	6971.11	173.59	3620.35	885.74	15081.4
229.388	55.0215	151.874	463.905	151.874	668.491	151.874	750.401	151.874	949.444		237.94	6865.85	173.54	3577.84	885.64	15036.6
231.195	53.352	152.839	428.605	152.839	631.252	152.839	727.676	152.839	911.816		237.89	7000.06	173.49	3669.7	885.54	14939.5
233	51.2022	153.803	394.132	153.803	593.553	153.803	705.754	153.803	881.486		237.84	6881.12	173.44	3535.76	885.44	14856.6
234.808	48.6265	154.767	365.363	154.767	561.491	154.767	689.096	154.767	856.539		237.79	6745.95	173.39	3630.86	885.34	14863.8
236.613	46.2578	155.731	343.021	155.731	536.95	155.731	682.915	155.731	836.561		237.74	6769.02	173.34	3692.02	885.24	15012.5
238.418	47.667	156.696	325.19	156.696	516.209	156.696	677.557	156.696	820.26		237.69	6897.13	173.29	3749.81	885.14	14901.1
240.223	48.231	157.66	312.453	157.66	497.961	157.66	668.172	157.66	807.931		237.64	6998.33	173.24	3737.21	885.04	15112.7
242.027	49.312	158.624	305.641	158.624	481.685	158.624	652.048	158.624	800.053		237.59	6935.34	173.19	3651.04	884.94	15060.6
243.833	50.9865	159.588	299.997	159.588	468.548	159.588	635.172	159.588	794.218		237.54	6918.99	173.14	3651.36	884.84	14972.7
245.636	48.2855	160.553	290.628	160.553	458.685	160.553	621.699	160.553	787.602		237.49	6929.06	173.09	3760.57	884.74	15116.5
247.439	51.148	161.517	279.549	161.517	451.039	161.517	610.577	161.517	780.977		237.44	6927.8	173.04	3714.84	884.64	15172.9
249.242	49.6805	162.481	268.468	162.481	445.073	162.481	601.305	162.481	775.18		237.39	7018.63	172.99	3684.54	884.54	15080.1
251.044	48.7015	163.445	259.031	163.445	440.271	163.445	593.387	163.445	771.051		237.34	7115.49	172.94	3769.95	884.44	14955.2
252.848	48.316	164.409	251.461	164.409	436.512	164.409	586.888	164.409	768.537		237.29	7064.14	172.89	3786.13	884.34	15028.9
254.65	47.9315	165.374	245.162	165.374	433.115	165.374	581.199	165.374	766.341		237.24	7126.34	172.84	3741.42	884.24	14998.5
256.451	47.6875	166.338	240.129	166.338	430.302	166.338	576.421	166.338	764.55		237.19	7357.6	172.79	3829.94	884.14	15042.7
258.252	47.549	167.302	236.125	167.302	428.2	167.302	572.549	167.302	763.276		237.14	7406.25	172.74	3879.32	884.04	15290.6
260.053	47.4755	168.266	232.584	168.266	426.817	168.266	569.392	168.266	762.633		237.09	7356.54	172.69	3874.79	883.94	14914.7
261.853	47.46	169.231	229.566	169.231	426.562	169.231	567.062	169.231	763.153		237.04	7176.84	172.64	4061.28	883.84	15270.5
263.653	47.468	170.195	226.83	170.195	425.36	170.195	564.93	170.195	763.067		236.99	7248.92	172.59	3915.42	883.74	15150.1
265.454	47.4205	171.159	224.346	171.159	422.371	171.159	563.049	171.159	762.03		236.94	7475.06	172.54	3801.84	883.64	15102.2
267.254	47.2925	172.123	222.127	172.123	418.12	172.123	561.352	172.123	760.252		236.89	7528.57	172.49	3884.23	883.54	15264
269.053	47.2095	173.088	220.26	173.088	414.905	173.088	559.614	173.088	758.649		236.84	7565.4	172.44	4069.28	883.44	15238.5
270.851	47.138	174.052	219.131	174.052	414.469	174.052	558.157	174.052	757.721		236.79	7560.41	172.39	4135.75	883.34	15398.4
272.649	47.34	175.016	218.258	175.016	414.766	175.016	556.814	175.016	757.016		236.74	7546.69	172.34	4069.36	883.24	15384.4
274.447	47.81	175.98	217.558	175.98	415.783	175.98	555.136	175.98	756.247		236.69	7645.62	172.29	4013.12	883.14	15358.2
276.245	48.803	176.945	216.986	176.945	417.235	176.945	553.173	176.945	755.416		236.64	7762.75	172.24	4135.57	883.04	15433.9
278.042	50.02	177.909	216.556	177.909	418.181	177.909	551.938	177.909	755.043		236.59	7823	172.19	4062.9	882.94	15292.8
279.838	51.507	178.873	216.239	178.873	416.389	178.873	552.449	178.873	755.909		236.54	7971.73	172.14	4165.27	882.84	15159.3
281.635	52.624	179.837	216.023	179.837	414.296	179.837	553.843	179.837	757.13		236.49	7865.36	172.09	4276.73	882.74	15250.6
283.431	53.836	180.801	215.873	180.801	413.288	180.801	555.792	180.801	758.19		236.44	8005.1	172.04	4243.91	882.64	15465.9
285.229	54.762	181.766	215.806	181.766	414.157	181.766	558.162	181.766	758.877		236.39	8158.93	171.99	4289.86	882.54	15463.2
287.024	55.399	182.73	216	182.73	416.719	182.73	561.249	182.73	759.611		236.34	8119.98	171.94	4129.42	882.44	15440.4
288.819	55.6985	183.694	216.81	183.694	420.223	183.694	565.229	183.694	761.384		236.29	8029.4	171.89	4225.62	882.34	15612.7
290.614	55.278	184.658	218.114	184.658	424.311	184.658	570.095	184.658	763.984		236.24	8109.11	171.84	4223.81	882.24	15215.6
292.408	54.805	185.623	219.834	185.623	428.505	185.623	576.529	185.623	767.442		236.19	8138.84	171.79	4329.46	882.14	15322.1
294.202	54.32	186.587	221.868	186.587	432.464	186.587	585.111	186.587	771.83		236.14	8289.27	171.74	4343.17	882.04	15545.9
295.996	53.928	187.551	224.004	187.551	436.191	187.551	595.99	187.551	777.346		236.09	8343.15	171.69	4419.73	881.94	15594.3
297.789	53.6075	188.515	228.535	188.515	439.796	188.515	610.72	188.515	783.574		236.04	8251.74	171.64	4458.74	881.84	15337.8
299.582	53.3245	189.48	234.724	189.48	443.067	189.48	632.138	189.48	791.118		235.99	8437	171.59	4492.53	881.74	15419.8
301.374	53.0685	190.444	243.084	190.444	446.397	190.444	655.159	190.444	798.943		235.94	8453.14	171.54	4442.55	881.64	15311.5
303.167	52.8755	191.408	254.828	191.408	450.514	191.408	674.695	191.408	806.229		235.89	8434.79	171.49	4593.14	881.54	15453.3
304.959	52.619	192.372	274.489	192.372	457.47	192.372	692.458	192.372	814.693		235.84	8456.67	171.44	4613.81	881.44	15303.9
306.75	52.5785	193.337	289.871	193.337	461.139	193.337	700.918	193.337	818.612		235.79	8355.98	171.39	4711.15	881.34	15340.3
308.541	52.615	194.301	299.417	194.301	459.749	194.301	698.139	194.301	816.281		235.74	8411.91	171.34	4771.75	881.24	15258.2
310.332	52.667	195.265	304.257	195.265	455.28	195.265	687.154	195.265	809.821		235.69	8342.45	171.29	4731.34	881.14	15528.1
312.123	52.7915	196.229	306.291	196.229	450.574	196.229	671.597	196.229	802.055		235.64	8128.6	171.24	4783.51	881.04	15339.1
313.913	52.912	197.193	306.778	197.193	447.655	197.193	649.159	197.193	793.515		235.59	8100.58	171.19	4754.03	880.94	15443.3
315.7	53.0965	198.158	303.951	198.158	445.299	198.158	628.701	198.158	786.142		235.54	8118.7	171.14	4853.19	880.84	15514.9
317.49	53.3375	199.122	295.281	199.122	442.192	199.122	614.998	199.122	780.784		235.49	8419.16	171.09	4971.35	880.74	15605.4
319.279	53.667	200.086	282.135	200.086	438.619	200.086	607.679	200.086	777.4		235.44	8093.58	171.04	4965.89	880.64	15520.6
321.068	54.0175	201.05	267.467	201.05	435.446	201.05	604.24	201.05	775.578		235.39	8168.32	170.99	4920	880.54	15461.7
322.856	54.4965	202.015	256.702	202.015	434.688	202.015	600.487	202.015	775.165		235.34	8378.24	170.94	4983.33	880.44	15662.2
324.644	55.1495	202.979	249.259	202.979	435.753	202.979	597.342	202.979	775.737		235.29	8057.37	170.89	4910.39	880.34	15463.3
326.432	56.039	203.943	244.463	203.943	437.93	203.943	597.294	203.943	776.421		235.24	8119	170.84	5058.43	880.24	15483.6
328.219	57.4015	204.907	242.248	204.907	441.243	204.907	601.149	204.907	777.051		235.19	8345.51	170.79	5077.9	880.14	15618.6
330.006	58.9995	205.871	242.553	205.871	445.614	205.871	608.666	205.871	777.803		235.14	8316.7	170.74	5158.23	880.04	15428.8
331.793	60.825	206.836	244.629	206.836	448.854	206.836	616.796	206.836	779.989		235.09	8268.71	170.69	5356.43	879.94	15267.2
333.577	62.9145	207.8	248.648	207.8	450.104	207.8	626.077	207.8	784.106		235.04	8333.36	170.64	5314.21	879.84	15450.5
335.363	65.082	208.764	253.393	208.764	451.052	208.764	634.452	208.764	788.144		234.99	8238.08	170.59	5102.42	879.74	15296.9
337.149	67.15	209.728	258.842	209.728	452.253	209.728	641.705	209.728	791.795		234.94	8185.03	170.54	5264.44	879.64	15256.3
338.934	68.854	210.693	265.216	210.693	453.851	210.693	648.164	210.693	795.252		234.89	8038.64	170.49	5458.71	879.54	15378.5
340.719	70.662	211.657	270.965	211.657	455.629	211.657	651.336	211.657	797.127		234.84	8133.73	170.44	5283.19	879.44	15313.9
342.504	71.9055	212.621	277.276	212.621	457.777	212.621	649.812	212.621	796.435		234.79	7992.2	170.39	5439.96	879.34	15373.4
344.288	72.9285	213.585	282.027	213.585	459.802	213.585	646.616	213.585	795.138		234.74	8058	170.34	5583.63	879.24	15420.5
346.07	73.7575	214.55	283.833	214.55	461.5	214.55	642.688	214.55	794.054		234.69	8145.07	170.29	5491.17	879.14	15383.2
347.854	74.4755	215.514	281.914	215.514	462.781	215.514	638.278	215.514	793.521		234.64	8123.27	170.24	5499.56	879.04	15202.5
349.637	75.104	216.478	278.07	216.478	463.37	216.478	634.159	216.478	793.181		234.59	8146.35	170.19	5589.12	878.94	15398.3
351.42	75.64	217.442	272.955	217.442	463.093	217.442	630.178	217.442	792.38		234.54	8196.07	170.14	5749.57	878.84	15375.8
353.202	76.2115	218.406	267.607	218.406	462.237	218.406	626.938	218.406	791.676		234.49	8233.93	170.09	5698.86	878.74	15384.6
354.982	76.759	219.371	262.88	219.371	460.715	219.371	625.039	219.371	791.603		234.44	8266.75	170.04	5729.18	878.64	15462.9
356.764	77.4975	220.335	259.473	220.335	458.4	220.335	624.989	220.335	792.632		234.39	8412.51	169.99	5818.14	878.54	15514.3
358.546	79.04	221.299	257.581	221.299	456.357	221.299	627.141	221.299	794.763		234.34	8425.15	169.94	5887.41	878.44	15276.8
360.327	80.94	222.263	256.617	222.263	457	222.263	631.007	222.263	797.179		234.29	8673.66	169.89	5857.43	878.34	15272.6
362.108	83.3985	223.228	256.516	223.228	459.981	223.228	636.369	223.228	799.854		234.24	8499.23	169.84	6012.02	878.24	15281.1
363.886	86.2215	224.192	257.396	224.192	464.762	224.192	642.926	224.192	802.924		234.19	8687.3	169.79	5854.32	878.14	15300.4
365.666	93.007	225.156	259.439	225.156	470.705	225.156	650.227	225.156	806.553		234.14	8587.25	169.74	5767.83	878.04	15199.5
367.446	103.504	226.12	263.065	226.12	478.976	226.12	658.187	226.12	810.797		234.09	8828.23	169.69	5879.97	877.94	15326
369.225	113.595	227.085	267.291	227.085	484.751	227.085	667.631	227.085	815.74		234.04	8794.18	169.64	5736.58	877.84	15305.9
371.002	123.702	228.049	272.101	228.049	486.102	228.049	681.526	228.049	821.885		233.99	8931.75	169.59	6011.55	877.74	15397.2
372.781	140.176	229.013	277.516	229.013	485.645	229.013	696.415	229.013	828.665		233.94	9096.03	169.54	5844.31	877.64	15385.8
374.56	160.96	229.977	283.699	229.977	488.303	229.977	705.714	229.977	835.034		233.89	9096.73	169.49	6058.25	877.54	15230.9
376.336	177.855	230.942	292.629	230.942	498.034	230.942	703.652	230.942	840.736		233.84	9274.53	169.44	6142.67	877.44	15250.1
378.113	197.297	231.906	299.488	231.906	506.414	231.906	700.734	231.906	845.748		233.79	9408.52	169.39	6263.45	877.34	15454.3
379.891	199.281	232.87	302.958	232.87	512.851	232.87	699.029	232.87	850.88		233.74	9772.32	169.34	6184.02	877.24	15468.4
381.668	193.838	233.834	303.924	233.834	517.246	233.834	698.075	233.834	855.558		233.69	9822.09	169.29	6222.13	877.14	15318.1
383.442	178.469	234.798	304.503	234.798	519.794	234.798	696.037	234.798	858.568		233.64	9857.88	169.24	6196.39	877.04	15533.3
385.219	162.6	235.763	306.776	235.763	519.714	235.763	689.514	235.763	858.25		233.59	10277.3	169.19	6284.57	876.94	15283.2
386.995	150.881	236.727	308.834	236.727	518.185	236.727	682.996	236.727	855.949		233.54	10587.3	169.14	6275.51	876.84	15338.4
388.768	136.576	237.691	309.755	237.691	515.563	237.691	679.124	237.691	851.668		233.49	10758.9	169.09	6173.36	876.74	15352.2
390.544	133.025	238.655	309.308	238.655	511.95	238.655	677.942	238.655	845.839		233.44	10751.8	169.04	6105.03	876.64	15411.4
392.319	130.655	239.62	307.555	239.62	507.331	239.62	678.179	239.62	839.188		233.39	10965.1	168.99	6077.76	876.54	15144.1
394.091	131.96	240.584	303.894	240.584	501.473	240.584	678.005	240.584	833.47		233.34	11251.5	168.94	6080.67	876.44	15562.9
395.866	133.424	241.548	299.122	241.548	494.769	241.548	676.938	241.548	828.457		233.29	11683.2	168.89	5951.36	876.34	15388.5
397.639	143.142	242.512	295.321	242.512	487.803	242.512	672.884	242.512	823.516		233.24	11865.6	168.84	6007.3	876.24	15443.5
399.411	150.654	243.477	293.285	243.477	480.742	243.477	664.944	243.477	818.484		233.19	11737.9	168.79	5826.09	876.14	15545.5
401.184	180.669	244.441	292.836	244.441	473.704	244.441	653.528	244.441	813.432		233.14	12249.8	168.74	5853.31	876.04	15664.7
402.955	210.819	245.405	290.377	245.405	467.627	245.405	644.184	245.405	808.878		233.09	12812.2	168.69	5849.58	875.94	15412.9
404.728	238.071	246.369	284.868	246.369	462.115	246.369	636.981	246.369	804.266		233.04	13108.7	168.64	5795.88	875.84	15555.2
406.5	261.399	247.333	279.041	247.333	457.626	247.333	631.133	247.333	800.598		232.99	13302.6	168.59	5776.04	875.74	15604.1
408.27	244.695	248.298	273.43	248.298	454.671	248.298	626.54	248.298	798.626		232.94	13551.1	168.54	5615.5	875.64	15415.9
410.041	212.51	249.262	267.962	249.262	453.434	249.262	623.237	249.262	798.584		232.89	14019.1	168.49	5516.65	875.54	15454.9
411.811	172.423	250.226	263.603	250.226	452.147	250.226	621.145	250.226	798.102		232.84	14483.5	168.44	5468.2	875.44	15437.9
413.581	144.971	251.19	260.585	251.19	450.158	251.19	619.962	251.19	795.704		232.79	15014.2	168.39	5338.59	875.34	15451.9
415.35	121.448	252.155	258.389	252.155	448.227	252.155	619.876	252.155	793.589		232.74	15485.9	168.34	5255.75	875.24	15426
417.12	107.656	253.119	256.818	253.119	446.649	253.119	621.267	253.119	792.976		232.69	15819.7	168.29	5122.33	875.14	15362.9
418.89	96.0245	254.083	255.786	254.083	445.557	254.083	624.319	254.083	794.412		232.64	16380.6	168.24	5054.73	875.04	15417.4
420.657	85.241	255.047	255.609	255.047	445.016	255.047	628.194	255.047	796.457		232.59	16698.7	168.19	5265.6	874.94	15136.6
422.427	76.237	256.012	256.672	256.012	445.125	256.012	631.437	256.012	797.089		232.54	17386	168.14	5008.88	874.84	15167.8
424.193	71.7095	256.976	258.45	256.976	445.588	256.976	635.048	256.976	797.632		232.49	17747.9	168.09	4776.21	874.74	15221.4
425.962	68.664	257.94	260.456	257.94	446.08	257.94	639.91	257.94	799.306		232.44	17999.1	168.04	4841.46	874.64	15155.5
427.728	65.733	258.904	262.357	258.904	446.388	258.904	646.731	258.904	803.033		232.39	18070.4	167.99	4660.49	874.54	15244.6
429.496	63.3825	259.869	264.524	259.869	446.868	259.869	655.499	259.869	808.537		232.34	17834.4	167.94	4456.95	874.44	15224.5
431.261	63.2695	260.833	268.367	260.833	448.495	260.833	666.284	260.833	813.715		232.29	17828.3	167.89	4358.76	874.34	15037.2
433.028	63.3455	261.797	273.611	261.797	451.099	261.797	678.678	261.797	818.594		232.24	17422.1	167.84	4436.84	874.24	15056.5
434.793	63.364	262.761	279.834	262.761	455.207	262.761	689.857	262.761	824.055		232.19	16965.5	167.79	4310.78	874.14	14767.5
436.559	69.3135	263.726	286.642	263.726	461.411	263.726	696.283	263.726	830.852		232.14	16350.1	167.74	4114.39	874.04	14894.3
438.323	72.3825	264.69	294.529	264.69	470.694	264.69	693.863	264.69	839.191		232.09	15841.8	167.69	4160.96	873.94	14527.1
440.089	77.6755	265.654	301.593	265.654	479.795	265.654	699.153	265.654	849.097		232.04	15008.6	167.64	4035.37	873.84	14672.5
441.853	82.5935	266.618	307.039	266.618	487.64	266.618	716.292	266.618	859.957		231.99	14252.4	167.59	3978.9	873.74	14628.6
443.618	90.665	267.582	312.231	267.582	495.836	267.582	737.19	267.582	872.285		231.94	13447.2	167.54	3992.03	873.64	14693.4
445.38	99.21	268.547	318.221	268.547	506.18	268.547	752.807	268.547	886.573		231.89	12898	167.49	3853.26	873.54	14589.6
447.145	101.988	269.511	324.333	269.511	520.249	269.511	756.668	269.511	903.294		231.84	12332.4	167.44	3815.76	873.44	14513.2
448.907	109.358	270.475	333.743	270.475	534.554	270.475	765.43	270.475	922.18		231.79	11698.8	167.39	3805.79	873.34	14497.2
450.669	110.308	271.439	347.471	271.439	547.09	271.439	784.173	271.439	943.451		231.74	10805.8	167.34	3819	873.24	14528.5
452.432	108.047	272.404	364.057	272.404	559.603	272.404	808.739	272.404	966.212		231.69	10442.5	167.29	3758.48	873.14	14605.8
454.193	102.642	273.368	381.987	273.368	574.458	273.368	834.989	273.368	989.73		231.64	9830.18	167.24	3716.49	873.04	14518.5
455.956	95.1625	274.332	400.615	274.332	594.908	274.332	861.587	274.332	1014.28		231.59	9552.91	167.19	3723.58	872.94	14355.1
457.716	90.054	275.296	419.764	275.296	616.39	275.296	885.24	275.296	1038.13		231.54	9187.34	167.14	3566.91	872.84	14459
459.476	84.4435	276.26	440.193	276.26	634.577	276.26	903.816	276.26	1061.13		231.49	8835.77	167.09	3614.13	872.74	14347.5
461.238	77.226	277.225	460.872	277.225	649.792	277.225	917.627	277.225	1082.32		231.44	8680.85	167.04	3749.32	872.64	14474.1
462.997	70.0075	278.189	480.467	278.189	663.48	278.189	927.778	278.189	1100.56		231.39	8425.84	166.99	3653.04	872.54	14504.5
464.758	67.563	279.153	497.072	279.153	677.975	279.153	935.843	279.153	1114.05		231.34	8329.88	166.94	3666.77	872.44	14387.9
466.517	60.414	280.118	509.967	280.118	693.053	280.118	941.39	280.118	1122.01		231.29	7999.98	166.89	3620.4	872.34	14517.3
468.275	55.093	281.082	518.499	281.082	704.822	281.082	943.686	281.082	1126.15		231.24	7811.79	166.84	3677.9	872.24	14708.5
470.035	52.256	282.046	522.068	282.046	713.341	282.046	942.672	282.046	1126.4		231.19	7820.48	166.79	3744.52	872.14	14453
471.793	48.536	283.01	521.731	283.01	717.801	283.01	938.087	283.01	1122.73		231.14	7635.18	166.74	3797.06	872.04	14448.1
473.55	45.3415	283.974	520.238	283.974	716.244	283.974	929.303	283.974	1115.11		231.09	7561.38	166.69	3649.58	871.94	14689.2
475.309	44.135	284.939	518.943	284.939	702.978	284.939	912.819	284.939	1103.19		231.04	7559.29	166.64	3581.9	871.84	14574.4
477.065	41.408	285.903	513.643	285.903	687.812	285.903	894.26	285.903	1085.45		230.99	7675.89	166.59	3630.49	871.74	14406.7
478.822	38.7555	286.867	503.642	286.867	671.875	286.867	872.983	286.867	1059.89		230.94	7470.23	166.54	3733.74	871.64	14617.3
480.58	37.2245	287.831	489.75	287.831	654.703	287.831	849.981	287.831	1028.54		230.89	7390.07	166.49	3734.87	871.54	14436.2
482.335	36.0675	288.796	474.054	288.796	634.641	288.796	827.808	288.796	996.839		230.84	7190.45	166.44	3573.46	871.44	14569.2
484.091	34.997	289.76	456.15	289.76	607.023	289.76	807.774	289.76	963.965		230.79	7294.52	166.39	3745.21	871.34	14555.6
485.848	34.205	290.724	436.955	290.724	579.499	290.724	788.134	290.724	933.874		230.74	7516.53	166.34	3643.86	871.24	14281
487.602	33.5825	291.688	415.028	291.688	552.991	291.688	766.427	291.688	907.652		230.69	7512.16	166.29	3713.82	871.14	14354.3
489.356	33.554	292.652	391.612	292.652	528.38	292.652	744.163	292.652	885.31		230.64	7519.8	166.24	3718.56	871.04	14584.4
491.11	33.227	293.617	369.763	293.617	506.571	293.617	725.622	293.617	866.142		230.59	7534.29	166.19	3808.81	870.94	14583.5
492.866	33.3955	294.581	354.222	294.581	489.369	294.581	720.132	294.581	850.193		230.54	7573.25	166.14	3727.49	870.84	14437.6
494.619	33.3645	295.545	341.833	295.545	475.338	295.545	718.789	295.545	836.538		230.49	7799.02	166.09	3835.39	870.74	14247.2
496.372	33.29	296.51	329.59	296.51	463.742	296.51	713.204	296.51	824.567		230.44	7739.19	166.04	3682.05	870.64	14336.8
498.125	33.191	297.474	317.135	297.474	454.385	297.474	701.932	297.474	814.23		230.39	7912.48	165.99	3778.62	870.54	14241.7
499.879	33.0825	298.438	305.208	298.438	446.829	298.438	686.667	298.438	805.413		230.34	7972.2	165.94	3896.4	870.44	14341.2
501.631	33.0165	299.402	297.063	299.402	440.012	299.402	672.812	299.402	798.306		230.29	8013.96	165.89	3971.35	870.34	14051.3
		300.366	292.958	300.366	433.859	300.366	660.254	300.366	792.914		230.24	8270.15	165.84	4034.45	870.24	14246.3
		301.331	288.584	301.331	428.68	301.331	648.999	301.331	788.27		230.19	8491.14	165.79	3886.49	870.14	14207.5
		302.295	282.65	302.295	424.332	302.295	638.887	302.295	784.238		230.14	8899.43	165.74	3954.2	870.04	14100.7
		303.259	275.277	303.259	420.822	303.259	629.956	303.259	780.798		230.09	9193.84	165.69	4066.85	869.94	14146.5
		304.223	268.668	304.223	419.009	304.223	622.749	304.223	777.613		230.04	9479.64	165.64	4094.88	869.84	14260
		305.188	263.202	305.188	420.934	305.188	618.975	305.188	774.496		229.99	9785.45	165.59	4061.8	869.74	14088.2
		306.152	258.196	306.152	422.515	306.152	615.249	306.152	771.926		229.94	10444.8	165.54	4073.95	869.64	14132.1
		307.116	253.436	307.116	422.626	307.116	610.364	307.116	770.249		229.89	10799.5	165.49	4080.74	869.54	14292.4
		308.08	248.937	308.08	421.257	308.08	604.397	308.08	769.415		229.84	11478.4	165.44	4206.86	869.44	14269.7
		309.045	245.114	309.045	419.839	309.045	599.472	309.045	768.661		229.79	12161	165.39	4259.7	869.34	14216.9
		310.009	242.438	310.009	418.895	310.009	597.244	310.009	767.362		229.74	13030.8	165.34	4359.1	869.24	14002.6
		310.973	240.254	310.973	418.127	310.973	595.956	310.973	766.014		229.69	13815.4	165.29	4303.94	869.14	13901
		311.937	238.396	311.937	417.508	311.937	595.12	311.937	764.613		229.64	14890.3	165.24	4228.14	869.04	14144.4
		312.901	236.811	312.901	417.075	312.901	594.563	312.901	763.323		229.59	15840.2	165.19	4370.49	868.94	14059.3
		313.866	235.554	313.866	416.92	313.866	594.441	313.866	762.533		229.54	17085.2	165.14	4494.08	868.84	14083
		314.83	234.961	314.83	417.153	314.83	595.077	314.83	763.809		229.49	17937.2	165.09	4420.24	868.74	14270.7
		315.794	234.763	315.794	417.89	315.794	596.433	315.794	766.033		229.44	19439.5	165.04	4500.08	868.64	14037.9
		316.758	234.6	316.758	419.432	316.758	598.607	316.758	767.873		229.39	20547.1	164.99	4612.27	868.54	14083.8
		317.723	234.288	317.723	421.8	317.723	601.568	317.723	768.694		229.34	21146.9	164.94	4551.02	868.44	14342.1
		318.687	233.857	318.687	424.665	318.687	605.163	318.687	768.568		229.29	22326.4	164.89	4698.4	868.34	14296.7
		319.651	234.488	319.651	426.209	319.651	609.478	319.651	769.48		229.24	22916	164.84	4602.89	868.24	14223.4
		320.615	236.278	320.615	425.462	320.615	614.388	320.615	771.392		229.19	22784.5	164.79	4526.41	868.14	14279.1
		321.579	238.633	321.579	426.577	321.579	620.379	321.579	774.211		229.14	22319.4	164.74	4699.49	868.04	14109.7
		322.544	241.366	322.544	431.864	322.544	627.189	322.544	777.854		229.09	21744.5	164.69	4808.21	867.94	14234.8
		323.508	244.477	323.508	441.781	323.508	634.629	323.508	782.291		229.04	21225.7	164.64	4806.19	867.84	14255.7
		324.472	248.146	324.472	451.394	324.472	645.512	324.472	788.18		228.99	20417.6	164.59	4891.32	867.74	14163.1
		325.437	252.151	325.437	458.999	325.437	663.758	325.437	795.191		228.94	19173.1	164.54	4958.52	867.64	13994
		326.401	256.728	326.401	467.038	326.401	681.389	326.401	803.593		228.89	17850.8	164.49	4933.65	867.54	14251.8
		327.365	261.925	327.365	476.301	327.365	695.018	327.365	813.467		228.84	15873.7	164.44	5175.66	867.44	14509
		328.329	267.762	328.329	487.028	328.329	703.729	328.329	824.841		228.79	14629.4	164.39	5029.67	867.34	14212.7
		329.293	274.576	329.293	499.358	329.293	711.23	329.293	838.254		228.74	13428	164.34	5336.13	867.24	14220.2
		330.258	282.661	330.258	515.159	330.258	721.502	330.258	857.265		228.69	12314.9	164.29	5416.38	867.14	14383.5
		331.222	291.727	331.222	531.425	331.222	731.528	331.222	876.476		228.64	10978.4	164.24	5437.95	867.04	14284.7
		332.186	302.512	332.186	547.465	332.186	740.07	332.186	893.625		228.59	10162.6	164.19	5451.17	866.94	14322.4
		333.15	314.971	333.15	562.34	333.15	746.147	333.15	907.062		228.54	9673.19	164.14	5561.81	866.84	14475.4
		334.115	327.592	334.115	574.246	334.115	748.825	334.115	915.522		228.49	8940.22	164.09	5519.95	866.74	14559.4
		335.079	336.422	335.079	577.203	335.079	744.325	335.079	913.548		228.44	8539.23	164.04	5781.05	866.64	14561.9
		336.043	342.25	336.043	573.771	336.043	734.883	336.043	904.233		228.39	7906.93	163.99	5768.49	866.54	14507.2
		337.007	344.175	337.007	565.112	337.007	722.261	337.007	890.266		228.34	7773.46	163.94	5892.42	866.44	14519.8
		337.971	341.573	337.971	551.269	337.971	706.834	337.971	872.497		228.29	7592.95	163.89	6076.45	866.34	14510.8
		338.936	334.199	338.936	531.579	338.936	688.014	338.936	850.349		228.24	7513.57	163.84	6087.79	866.24	14460.5
		339.9	323.809	339.9	513.442	339.9	673.234	339.9	831.463		228.19	7247.9	163.79	6445.25	866.14	14670.6
		340.864	308.28	340.864	496.32	340.864	665.166	340.864	815.611		228.14	7061.94	163.74	6603.92	866.04	14763
		341.828	293.122	341.828	481.109	341.828	657.354	341.828	802.288		228.09	7296.45	163.69	6656.31	865.94	14762.2
		342.793	280.79	342.793	468.363	342.793	646.414	342.793	791.727		228.04	7168.53	163.64	6938.59	865.84	14659.9
		343.757	271.623	343.757	458.191	343.757	631.647	343.757	784.107		227.99	7032.67	163.59	7182.94	865.74	14739.3
		344.721	263.262	344.721	450.098	344.721	619.281	344.721	778.063		227.94	6933.86	163.54	7609.98	865.64	14703.3
		345.685	254.62	345.685	443.695	345.685	610.955	345.685	773.273		227.89	7049.04	163.49	7826.73	865.54	14910.3
		346.65	246.692	346.65	438.831	346.65	604.811	346.65	769.467		227.84	7308.38	163.44	8045.71	865.44	14952.2
		347.614	239.896	347.614	436.112	347.614	600.459	347.614	766.68		227.79	7255.3	163.39	8089.28	865.34	15061.2
		348.578	234.434	348.578	435.715	348.578	597.733	348.578	764.939		227.74	7145.95	163.34	8435.54	865.24	14844.8
		349.542	230.461	349.542	436.271	349.542	596.364	349.542	764.185		227.69	7150.39	163.29	8498.88	865.14	14815.2
		350.507	228.563	350.507	435.609	350.507	595.854	350.507	764.606		227.64	7027.09	163.24	8605.05	865.04	14713
		351.471	227.734	351.471	434.466	351.471	596.004	351.471	765.495		227.59	7161.12	163.19	8752.1	864.94	14855
		352.435	227.369	352.435	433.869	352.435	597.031	352.435	766.408		227.54	7337.87	163.14	8892.13	864.84	14972.1
		353.399	227.156	353.399	434.37	353.399	599.058	353.399	767.131		227.49	7237.27	163.09	8786.2	864.74	14798.3
		354.363	227.202	354.363	435.736	354.363	602.052	354.363	767.792		227.44	7297.62	163.04	8427.31	864.64	14825.7
		355.328	228.185	355.328	435.403	355.328	605.385	355.328	768.889		227.39	7522.85	162.99	8036.05	864.54	14962.6
		356.292	229.901	356.292	433.486	356.292	608.847	356.292	770.289		227.34	7442.21	162.94	7939.99	864.44	14744.6
		357.256	231.856	357.256	431.374	357.256	612.691	357.256	771.731		227.29	7620.66	162.89	7565.86	864.34	15014.8
		358.22	233.769	358.22	429.716	358.22	617.251	358.22	773.11		227.24	7557.68	162.84	7340.77	864.24	15039.3
		359.185	235.58	359.185	428.544	359.185	622.718	359.185	774.44		227.19	7556.31	162.79	7146.6	864.14	15033.6
		360.149	237.798	360.149	427.765	360.149	627.297	360.149	775.573		227.14	7482.28	162.74	7113.19	864.04	14962.2
		361.113	241.826	361.113	427.547	361.113	630.534	361.113	776.298		227.09	7750.92	162.69	7056.26	863.94	15021.4
		362.077	244.896	362.077	427.619	362.077	633.721	362.077	777.165		227.04	7754.75	162.64	6921.57	863.84	15443.7
		363.042	245.354	363.042	427.941	363.042	637.904	363.042	778.31		226.99	8035.27	162.59	7129.21	863.74	15069.4
		364.006	242.882	364.006	428.473	364.006	643.268	364.006	779.747		226.94	8063.99	162.54	7165.59	863.64	15335.1
		364.97	240.551	364.97	428.884	364.97	646.78	364.97	781.542		226.89	8253.91	162.49	7536.3	863.54	15019
		365.934	239.723	365.934	428.995	365.934	647.363	365.934	783.841		226.84	8205.05	162.44	7845.26	863.44	15102.6
		366.899	239.755	366.899	429.065	366.899	645.557	366.899	786.438		226.79	8296.71	162.39	8271.91	863.34	15311.6
		367.863	240.551	367.863	428.969	367.863	639.886	367.863	789.318		226.74	8302.23	162.34	8593.56	863.24	15428.9
		368.827	241.992	368.827	428.754	368.827	630.532	368.827	792.427		226.69	8344	162.29	9058.67	863.14	15270.8
		369.791	243.846	369.791	428.851	369.791	620.769	369.791	795.652		226.64	8394.05	162.24	9932.99	863.04	15320.6
		370.755	245.958	370.755	431.629	370.755	618.504	370.755	799.295		226.59	8512.5	162.19	10105.9	862.94	15488.5
		371.72	248.194	371.72	435.231	371.72	620.063	371.72	802.939		226.54	8420.49	162.14	10692.4	862.84	15517
		372.684	250.335	372.684	436.703	372.684	621.679	372.684	805.968		226.49	8508.14	162.09	10760.2	862.74	15631.7
		373.648	252.271	373.648	434.707	373.648	621.594	373.648	808.08		226.44	8632.85	162.04	10872.9	862.64	15502.4
		374.612	254.006	374.612	429.661	374.612	619.873	374.612	809.187		226.39	8551.61	161.99	10902.7	862.54	15287.5
		375.577	255.701	375.577	426.96	375.577	617.607	375.577	808.339		226.34	8468.55	161.94	10921.6	862.44	15390.1
		376.541	257.878	376.541	427.712	376.541	613.113	376.541	805.304		226.29	8605.65	161.89	10638.2	862.34	15366.8
		377.505	258.832	377.505	427.219	377.505	611.18	377.505	801.26		226.24	8473.82	161.84	10265.6	862.24	15292
		378.469	258.001	378.469	423.678	378.469	616.785	378.469	796.421		226.19	8419.62	161.79	9705.83	862.14	15452.9
		379.433	255.445	379.433	417.213	379.433	630.188	379.433	790.855		226.14	8317.06	161.74	9172.44	862.04	15416.7
		380.398	251.697	380.398	410.974	380.398	634.53	380.398	785.294		226.09	8028.5	161.69	8355.12	861.94	15223.8
		381.362	244.259	381.362	404.905	381.362	620.788	381.362	779.654		226.04	7811.82	161.64	7644.97	861.84	15223.7
		382.326	238.258	382.326	399.713	382.326	605.137	382.326	774.288		225.99	8081.5	161.59	7130.6	861.74	15241
		383.291	236.316	383.291	395.672	383.291	591.077	383.291	769.054		225.94	7960.28	161.54	6544.82	861.64	15070.1
		384.255	238.176	384.255	392.62	384.255	579.538	384.255	763.973		225.89	7583.95	161.49	5953.19	861.54	15273.6
		385.219	239.753	385.219	389.808	385.219	569.546	385.219	759.35		225.84	7712.31	161.44	5363.57	861.44	15089.1
		386.183	236.43	386.183	386.681	386.183	560.819	386.183	755.742		225.79	7309.54	161.39	5012.01	861.34	15067.8
		387.147	231.601	387.147	383.625	387.147	553.218	387.147	752.716		225.74	7273.45	161.34	4547.95	861.24	15141.3
		388.112	226.453	388.112	380.716	388.112	547.009	388.112	750.302		225.69	7203.09	161.29	4318.97	861.14	15208.9
		389.076	221.566	389.076	378.075	389.076	542.142	389.076	748.389		225.64	6966.6	161.24	4001.43	861.04	15078
		390.04	217.107	390.04	375.928	390.04	538.312	390.04	746.725		225.59	6761.33	161.19	3869.92	860.94	15169.3
		391.004	213.645	391.004	375.295	391.004	535.09	391.004	744.63		225.54	6654.33	161.14	3657.99	860.84	15120.7
		391.969	211.009	391.969	375.679	391.969	532.314	391.969	742.213		225.49	6624.11	161.09	3390.99	860.74	15263.4
		392.933	208.678	392.933	374.657	392.933	529.339	392.933	740.137		225.44	6571.55	161.04	3438.76	860.64	15176.9
		393.897	206.533	393.897	371.391	393.897	525.862	393.897	738.579		225.39	6474.68	160.99	3388.72	860.54	15146
		394.861	204.6	394.861	366.426	394.861	522.159	394.861	737.505		225.34	6340.95	160.94	3330.53	860.44	15019.6
		395.825	203.028	395.825	362.741	395.825	519.782	395.825	736.682		225.29	6215.8	160.89	3169.41	860.34	15321.2
		396.79	202.023	396.79	360.569	396.79	520.594	396.79	736.123		225.24	6005.46	160.84	3088.87	860.24	15487.1
		397.754	201.105	397.754	359.309	397.754	520.433	397.754	735.741		225.19	6000.37	160.79	3079.63	860.14	15170.2
		398.718	200.305	398.718	359.895	398.718	518.271	398.718	735.652		225.14	5823.1	160.74	3030.26	860.04	15520
		399.682	199.589	399.682	361.653	399.682	514.68	399.682	735.795		225.09	5978.38	160.69	2948.26	859.94	15335.3
		400.647	198.808	400.647	362.168	400.647	511.614	400.647	735.931		225.04	5794.69	160.64	2884	859.84	15311.4
		401.611	197.715	401.611	358.902	401.611	509.848	401.611	736.193		224.99	5543.98	160.59	2888.25	859.74	15174.5
		402.575	196.702	402.575	355.555	402.575	508.703	402.575	736.075		224.94	5666.99	160.54	2985.28	859.64	15404.6
		403.539	195.865	403.539	353.079	403.539	508.494	403.539	735.433		224.89	5517.87	160.49	2924.14	859.54	15423.5
		404.504	195.216	404.504	351.524	404.504	508.776	404.504	734.283		224.84	5525.27	160.44	2817.45	859.44	15277.1
		405.468	194.741	405.468	350.656	405.468	508.674	405.468	732.66		224.79	5433.3	160.39	2796.57	859.34	15477.3
		406.432	194.548	406.432	350.9	406.432	506.897	406.432	730.284		224.74	5379.63	160.34	2796.71	859.24	15518.2
		407.396	194.469	407.396	351.226	407.396	504.623	407.396	727.881		224.69	5347.45	160.29	2884.01	859.14	15768.9
		408.361	194.206	408.361	350.036	408.361	503.407	408.361	726.367		224.64	5384.18	160.24	2888.32	859.04	15991.7
		409.325	193.737	409.325	347.213	409.325	503.2	409.325	725.684		224.59	5278.74	160.19	2791.98	858.94	15934.1
		410.289	193.147	410.289	343.079	410.289	503.441	410.289	725.46		224.54	5257.35	160.14	2843.74	858.84	15765.8
		411.253	192.603	411.253	338.272	411.253	503.19	411.253	725.091		224.49	5159.04	160.09	2799.14	858.74	15947.5
		412.217	192.133	412.217	332.307	412.217	502.325	412.217	724.617		224.44	5179.08	160.04	2815.22	858.64	16134.6
		413.182	191.834	413.182	328.975	413.182	501.363	413.182	723.74		224.39	5152.4	159.99	2827.49	858.54	16018
		414.146	191.838	414.146	329.848	414.146	500.099	414.146	722.047		224.34	5007.26	159.94	2764.11	858.44	15973.9
		415.11	191.978	415.11	332.805	415.11	498.848	415.11	720.136				159.89	2726.17	858.34	16164.1
		416.074	191.938	416.074	334.152	416.074	498.193	416.074	719.07				159.84	2720.26	858.24	16179.8
		417.039	191.47	417.039	332.72	417.039	498.717	417.039	719.5				159.79	2832.23	858.14	16343.5
		418.003	191.132	418.003	330.789	418.003	498.734	418.003	719.717				159.74	2743.58	858.04	16246.9
		418.967	191.163	418.967	328.26	418.967	497.804	418.967	719.496				159.69	2736.91	857.94	16167.6
		419.931	191.322	419.931	325.81	419.931	496.532	419.931	719.067				159.64	2809.21	857.84	16175.2
		420.896	191.288	420.896	324.346	420.896	495.619	420.896	718.711				159.59	2706.91	857.74	16338.1
		421.86	190.785	421.86	324.849	421.86	495.507	421.86	718.615				159.54	2681.61	857.64	16293.4
		422.824	190.305	422.824	325.083	422.824	495.602	422.824	718.465				159.49	2787.51	857.54	16149
		423.788	190.254	423.788	322.717	423.788	495.349	423.788	717.931				159.44	2793.11	857.44	16081
		424.752	190.428	424.752	319.21	424.752	494.933	424.752	717.213				159.39	2746.19	857.34	15845.2
		425.717	190.573	425.717	316.511	425.717	494.624	425.717	716.53				159.34	2805.26	857.24	16023.5
		426.681	190.467	426.681	316.356	426.681	494.664	426.681	716.066				159.29	2661.83	857.14	15826.5
		427.645	190.166	427.645	318.135	427.645	494.95	427.645	715.876				159.24	2616.54	857.04	15952
		428.609	189.984	428.609	318.493	428.609	494.94	428.609	716.21				159.19	2744.78	856.94	15598.1
		429.574	189.917	429.574	317.61	429.574	494.686	429.574	717.038				159.14	2670.29	856.84	15436.7
		430.538	189.943	430.538	316.309	430.538	494.44	430.538	717.736				159.09	2775.87	856.74	15229
		431.502	190.047	431.502	315.227	431.502	494.448	431.502	717.7				159.04	2830.55	856.64	15173.8
		432.466	190.258	432.466	314.289	432.466	494.836	432.466	716.644				158.99	2820.88	856.54	14914.5
		433.431	190.482	433.431	314.179	433.431	495.054	433.431	716.017				158.94	2809.54	856.44	14931
		434.395	190.676	434.395	314.589	434.395	495.021	434.395	715.931				158.89	2652.61	856.34	14768.2
		435.359	190.844	435.359	315.472	435.359	494.775	435.359	715.893				158.84	2693.81	856.24	14446.8
		436.323	191.004	436.323	317.522	436.323	494.278	436.323	715.577				158.79	2729.22	856.14	14499.3
		437.288	191.172	437.288	321.285	437.288	493.509	437.288	714.906				158.74	2776.37	856.04	14446.8
		438.252	191.323	438.252	323.003	438.252	492.917	438.252	714.437				158.69	2757	855.94	14194.9
		439.216	191.477	439.216	319.232	439.216	492.539	439.216	714.625				158.64	2753.13	855.84	14250.1
		440.18	191.629	440.18	314.92	440.18	492.544	440.18	714.942				158.59	2760.89	855.74	14259.6
		441.144	191.685	441.144	312.86	441.144	493.131	441.144	714.952				158.54	2755.68	855.64	14361.9
		442.109	191.638	442.109	313.959	442.109	494.307	442.109	714.543				158.49	2742.79	855.54	14616.1
		443.073	191.675	443.073	316.453	443.073	495.726	443.073	714.163				158.44	2780.13	855.44	14264.7
		444.037	192.331	444.037	318.08	444.037	496.851	444.037	714.804				158.39	2747.4	855.34	14228.1
		445.001	193.222	445.001	318.92	445.001	497.813	445.001	715.916				158.34	2650.78	855.24	14538.7
		445.966	193.94	445.966	318.656	445.966	498.797	445.966	717.107						855.14	14502.6
		446.93	194.338	446.93	317.257	446.93	499.898	446.93	718.215						855.04	14923.9
		447.894	194.517	447.894	315.13	447.894	501.082	447.894	719.178						854.94	14860.4
		448.858	194.901	448.858	313.973	448.858	502.013	448.858	719.511						854.84	15065.9
		449.823	195.502	449.823	313.87	449.823	502.571	449.823	718.898						854.74	14859.4
		450.787	196.171	450.787	314.013	450.787	503.057	450.787	718.454						854.64	14924.4
		451.751	196.846	451.751	314.468	451.751	503.347	451.751	718.328						854.54	14942
		452.715	197.545	452.715	315.099	452.715	503.527	452.715	718.526						854.44	14986.9
		453.68	198.369	453.68	315.208	453.68	504.122	453.68	719.128						854.34	14661.3
		454.644	199.69	454.644	313.681	454.644	505.791	454.644	721.011						854.24	14681.4
		455.608	200.872	455.608	313.116	455.608	507.563	455.608	722.596						854.14	14399.7
		456.572	201.674	456.572	314.333	456.572	509.301	456.572	723.535						854.04	14527.7
		457.536	202.158	457.536	316.584	457.536	510.824	457.536	723.823						853.94	14189.4
		458.501	202.561	458.501	318.402	458.501	511.978	458.501	723.616						853.84	14061.9
		459.465	203.065	459.465	318.833	459.465	512.672	459.465	722.794						853.74	13797.3
		460.429	203.656	460.429	318.593	460.429	513.125	460.429	721.977						853.64	13876.9
		461.393	204.318	461.393	318.343	461.393	513.39	461.393	721.604						853.54	13950.6
		462.358	205.043	462.358	317.986	462.358	513.578	462.358	721.624						853.44	13794.7
		463.322	205.873	463.322	317.081	463.322	513.841	463.322	721.83						853.34	13887.2
		464.286	206.896	464.286	314.957	464.286	514.346	464.286	721.953						853.24	13679.1
		465.25	207.927	465.25	311.647	465.25	515.009	465.25	721.98						853.14	13554.9
		466.215	207.842	466.215	309.721	466.215	515.648	466.215	722.351						853.04	13603.8
		467.179	206.492	467.179	309.496	467.179	516.426	467.179	723.213						852.94	13371.4
		468.143	204.945	468.143	309.902	468.143	517.095	468.143	724.161						852.84	13453.2
		469.107	204.578	469.107	309.597	469.107	517.3	469.107	724.703						852.74	13425.6
		470.072	206.179	470.072	308.178	470.072	516.826	470.072	724.769						852.64	13413.8
		471.036	207.048	471.036	306.469	471.036	515.996	471.036	724.263						852.54	13365
		472	206.927	472	303.733	472	514.807	472	722.832						852.44	13275.1
		472.964	206.388	472.964	301.195	472.964	513.278	472.964	721.179						852.34	13149.5
		473.928	205.809	473.928	300.177	473.928	511.333	473.928	719.819						852.24	13376.3
		474.893	205.29	474.893	301.404	474.893	508.887	474.893	718.918						852.14	13241.7
		475.857	204.842	475.857	302.216	475.857	506.799	475.857	718.315						852.04	13275.1
		476.821	204.641	476.821	300.696	476.821	505.715	476.821	718.145						851.94	13004.9
		477.785	204.377	477.785	298.543	477.785	504.932	477.785	718.004						851.84	13275.5
		478.75	203.705	478.75	296.854	478.75	503.928	478.75	717.54						851.74	13320.7
		479.714	202.517	479.714	296.074	479.714	502.478	479.714	716.616						851.64	13366.9
		480.678	201.146	480.678	295.648	480.678	500.829	480.678	715.463						851.54	13140.6
		481.642	200.485	481.642	293.964	481.642	499.736	481.642	714.609						851.44	13227.4
		482.606	200.219	482.606	291.786	482.606	498.897	482.606	713.942						851.34	13175.4
		483.571	199.918	483.571	290.629	483.571	497.722	483.571	713.371						851.24	13172.8
		484.535	199.423	484.535	291.183	484.535	495.977	484.535	712.885						851.14	13206.2
		485.499	198.791	485.499	293.069	485.499	493.891	485.499	712.464						851.04	13095
		486.464	198.288	486.464	293.644	486.464	492.779	486.464	711.864						850.94	13202.3
		487.428	198.039	487.428	291.96	487.428	493.427	487.428	710.646						850.84	13343.3
		488.392	197.657	488.392	290.171	488.392	493.722	488.392	709.816						850.74	13030.7
		489.356	196.978	489.356	288.685	489.356	493.239	489.356	709.757						850.64	12842.9
		490.32	196.093	490.32	287.272	490.32	492.128	490.32	710.204						850.54	13149.7
		491.285	195.324	491.285	285.207	491.285	490.895	491.285	710.364						850.44	13185.8
		492.249	194.934	492.249	280.997	492.249	489.502	492.249	709.988						850.34	13394
		493.213	194.553	493.213	278.144	493.213	488.408	493.213	709.475						850.24	13232.8
		494.177	194.023	494.177	278.026	494.177	487.932	494.177	708.752						850.14	13281
		495.142	193.423	495.142	279.726	495.142	487.762	495.142	707.981						850.04	13239.5
		496.106	192.885	496.106	281.798	496.106	487.326	496.106	707.427						849.94	13238.2
		497.07	192.492	497.07	283.348	497.07	485.968	497.07	707.384						849.84	13004.6
		498.034	192.224	498.034	284.171	498.034	484.48	498.034	707.425						849.74	13109.5
		498.998	192.084	498.998	284.342	498.998	483.961	498.998	706.941						849.64	13067.8
		499.963	192.009	499.963	283.882	499.963	484.19	499.963	706.061						849.54	13034.3
		500.927	191.869	500.927	282.746	500.927	484.798	500.927	705.07						849.44	13059.3
		501.891	191.543	501.891	280.89	501.891	485.447	501.891	704.258						849.34	13191.1
		502.855	191.041	502.855	278.347	502.855	486.191	502.855	703.676						849.24	13170.3
		503.82	190.706	503.82	277.555	503.82	486.161	503.82	703.442						849.14	13141.8
		504.784	190.556	504.784	279.014	504.784	485.12	504.784	703.708						849.04	13213.8
		505.748	190.503	505.748	280.86	505.748	484.019	505.748	703.986						848.94	13103.7
		506.712	190.491	506.712	281.666	506.712	483.488	506.712	703.813						848.84	12973.9
		507.677	190.51	507.677	281.076	507.677	483.571	507.677	703.005						848.74	12982.4
		508.641	190.472	508.641	280.82	508.641	483.672	508.641	702.557						848.64	13173
		509.605	190.311	509.605	281.809	509.605	483.854	509.605	702.872						848.54	13156.6
		510.569	190.171	510.569	282.514	510.569	483.948	510.569	703.26						848.44	12985.8
		511.534	190.125	511.534	281.917	511.534	483.82	511.534	703.441						848.34	13319.6
		512.498	190.184	512.498	280.057	512.498	483.489	512.498	703.375						848.24	13346.5
		513.462	190.275	513.462	278.476	513.462	483.199	513.462	703.273						848.14	13209.4
		514.426	190.348	514.426	279.368	514.426	483.212	514.426	703.373						848.04	13244.7
		515.39	190.419	515.39	280.667	515.39	483.345	515.39	703.483						847.94	13130.4
		516.355	190.528	516.355	280.924	516.355	483.567	516.355	703.431						847.84	13061.5
		517.319	190.665	517.319	280.079	517.319	483.833	517.319	703.238						847.74	13079.7
		518.283	190.768	518.283	279.014	518.283	484.053	518.283	703.078						847.64	13167.4
		519.247	190.704	519.247	279.409	519.247	484.024	519.247	703.311						847.54	12981.2
		520.212	190.468	520.212	281.198	520.212	483.739	520.212	703.901						847.44	13200.2
		521.176	190.335	521.176	281.577	521.176	483.629	521.176	703.883						847.34	13057.7
		522.14	190.322	522.14	279.902	522.14	483.785	522.14	702.954						847.24	13117.2
		523.104	190.413	523.104	277.417	523.104	484.02	523.104	701.743						847.14	13144.8
		524.068	190.597	524.068	276.378	524.068	483.973	524.068	701.408						847.04	12951.6
		525.033	190.999	525.033	277.962	525.033	483.319	525.033	702.685						846.94	13228.9
		525.997	191.205	525.997	278.777	525.997	482.901	525.997	703.466						846.84	13284.1
		526.961	191.186	526.961	278.65	526.961	482.777	526.961	703.588						846.74	13183.8
		527.926	191.051	527.926	277.996	527.926	482.926	527.926	703.373						846.64	13309.2
		528.89	190.858	528.89	277.01	528.89	483.457	528.89	703.001						846.54	13181.7
		529.854	190.598	529.854	275.61	529.854	484.53	529.854	702.436						846.44	13279.9
		530.818	190.407	530.818	274.518	530.818	485.321	530.818	702.119						846.34	13354.4
		531.782	190.354	531.782	274.096	531.782	485.041	531.782	702.352						846.24	13144
		532.747	190.372	532.747	274.062	532.747	484.415	532.747	702.837						846.14	12982.8
		533.711	190.438	533.711	274.332	533.711	484.061	533.711	703.512						846.04	13052.5
		534.675	190.539	534.675	274.851	534.675	484.244	534.675	704.293						845.94	13222.2
		535.639	190.677	535.639	275.546	535.639	484.666	535.639	704.967						845.84	13459.2
		536.604	190.895	536.604	276.125	536.604	484.443	536.604	704.681						845.74	13381.8
		537.568	191.14	537.568	276.673	537.568	483.804	537.568	703.794						845.64	13242.1
		538.532	191.226	538.532	277.671	538.532	483.307	538.532	703.233						845.54	13236.8
		539.496	191.07	539.496	279.421	539.496	483.126	539.496	703.333						845.44	13328.6
		540.461	190.731	540.461	281.518	540.461	483.224	540.461	703.94						845.34	13121
		541.425	190.501	541.425	282.185	541.425	483.463	541.425	704.384						845.24	13113.1
		542.389	190.409	542.389	279.251	542.389	484.36	542.389	704.603						845.14	13193.6
		543.353	190.451	543.353	277.569	543.353	484.826	543.353	704.759						845.04	13374.5
		544.317	190.693	544.317	277.999	544.317	484.566	544.317	704.854						844.94	13099.6
		545.282	191.019	545.282	279.523	545.282	483.814	545.282	704.83						844.84	13184.9
		546.246	191.253	546.246	280.371	546.246	482.953	546.246	704.585						844.74	13064.2
		547.21	191.391	547.21	279.76	547.21	481.848	547.21	703.929						844.64	13049.4
		548.174	191.4	548.174	279.156	548.174	481.309	548.174	703.454						844.54	13145.4
		549.139	191.202	549.139	279.17	549.139	481.951	549.139	703.57						844.44	13154.9
		550.103	190.964	550.103	279.637	550.103	483.159	550.103	703.946						844.34	13385.3
		551.067	190.828	551.067	280.295	551.067	484.269	551.067	704.106						844.24	13413.2
		552.031	190.865	552.031	280.905	552.031	484.807	552.031	703.697						844.14	13281
		552.996	191.013	552.996	281.41	552.996	484.841	552.996	703.112						844.04	13252
		553.96	191.278	553.96	281.909	553.96	484.581	553.96	703.473						843.94	13176.3
		554.924	191.623	554.924	282.516	554.924	484.204	554.924	704.435						843.84	13067.1
		555.888	191.939	555.888	283.498	555.888	483.999	555.888	705.215						843.74	13233
		556.852	192.16	556.852	285.05	556.852	484.134	556.852	705.343						843.64	12969
		557.817	192.284	557.817	287.05	557.817	484.582	557.817	704.882						843.54	13171.7
		558.781	192.277	558.781	287.741	558.781	485.033	558.781	704.763						843.44	13082.4
		559.745	191.865	559.745	286.121	559.745	485.483	559.745	705.328						843.34	13212.2
		560.71	191.631	560.71	284.5	560.71	485.74	560.71	705.553
		561.674	191.852	561.674	283.386	561.674	485.732	561.674	704.95
		562.638	192.432	562.638	282.824	562.638	485.589	562.638	703.837
		563.602	192.916	563.602	282.715	563.602	485.654	563.602	703.348
		564.566	193.128	564.566	283.311	564.566	486.363	564.566	704.353
		565.531	193.297	565.531	284.081	565.531	486.827	565.531	705.32
		566.495	193.441	566.495	284.905	566.495	486.461	566.495	705.762
		567.459	193.536	567.459	285.574	567.459	485.623	567.459	705.781
		568.423	193.555	568.423	285.92	568.423	484.88	568.423	705.596
		569.388	193.49	569.388	285.916	569.388	484.65	569.388	705.346
		570.352	193.432	570.352	285.624	570.352	484.966	570.352	705.181
		571.316	193.496	571.316	285.127	571.316	485.895	571.316	705.304
		572.28	193.63	572.28	284.383	572.28	487.145	572.28	705.597
		573.245	193.724	573.245	283.146	573.245	488.094	573.245	705.789
		574.209	193.692	574.209	281.21	574.209	488.257	574.209	705.667
		575.173	193.54	575.173	278.62	575.173	487.655	575.173	705.249
		576.137	193.548	576.137	277.877	576.137	487.581	576.137	705.528
		577.101	193.772	577.101	279.495	577.101	488.31	577.101	706.856
		578.066	194.016	578.066	281.332	578.066	488.919	578.066	708.018
		579.03	194.179	579.03	282.7	579.03	488.969	579.03	708.455
		579.994	194.27	579.994	283.595	579.994	488.505	579.994	708.233
		580.958	194.418	580.958	284.177	580.958	488.105	580.958	708.074
		581.923	194.791	581.923	284.01	581.923	487.835	581.923	708.013
		582.887	195.039	582.887	283.869	582.887	487.627	582.887	708.107
		583.851	195.054	583.851	284.212	583.851	487.528	583.851	708.649
		584.815	194.936	584.815	284.838	584.815	487.579	584.815	709.404
		585.779	194.852	585.779	285.279	585.779	487.814	585.779	709.909
		586.744	194.903	586.744	285.151	586.744	488.251	586.744	709.744
		587.708	195.072	587.708	284.699	587.708	488.904	587.708	709.305
		588.672	195.274	588.672	284.026	588.672	489.86	588.672	709.007
		589.636	195.48	589.636	283.203	589.636	490.857	589.636	708.819
		590.601	195.702	590.601	282.463	590.601	491.349	590.601	708.731
		591.565	195.967	591.565	282.049	591.565	490.892	591.565	708.76
		592.529	196.288	592.529	282.038	592.529	489.603	592.529	708.938
		593.493	196.375	593.493	282.75	593.493	489.919	593.493	709.352
		594.458	196.105	594.458	284.486	594.458	492.213	594.458	710.073
		595.422	195.975	595.422	285.761	595.422	494.263	595.422	710.688
		596.386	196.311	596.386	285.665	596.386	494.923	596.386	710.928
		597.35	197.078	597.35	284.263	597.35	494.256	597.35	710.812
		598.315	197.641	598.315	283.062	598.315	493.645	598.315	710.814
		599.279	197.85	599.279	281.911	599.279	493.163	599.279	711.095
		600.243	197.936	600.243	281.51	600.243	492.95	600.243	711.462
		601.207	197.783	601.207	282.435	601.207	493.132	601.207	711.998
		602.172	197.54	602.172	284.196	602.172	493.592	602.172	712.572
		603.136	197.5	603.136	285.834	603.136	494.086	603.136	712.936
		604.1	197.939	604.1	286.683	604.1	494.401	604.1	712.832
		605.064	198.475	605.064	287.115	605.064	494.744	605.064	712.563
		606.028	198.643	606.028	287.712	606.028	495.397	606.028	712.44
		606.993	198.614	606.993	288.366	606.993	496.258	606.993	712.464
		607.957	198.718	607.957	288.898	607.957	497.188	607.957	712.654
		608.921	199.229	608.921	289.185	608.921	498.087	608.921	713.033
		609.885	200.126	609.885	289.316	609.885	498.998	609.885	713.619
		610.85	200.816	610.85	289.347	610.85	499.755	610.85	714.18
		611.814	201.286	611.814	289.096	611.814	500.278	611.814	714.641
		612.778	201.585	612.778	288.839	612.778	500.646	612.778	715.079
		613.742	201.622	613.742	288.752	613.742	500.702	613.742	715.543
		614.707	201.424	614.707	288.795	614.707	500.493	614.707	716.018
		615.671	201.43	615.671	288.6	615.671	500.747	615.671	716.401
		616.635	201.916	616.635	287.656	616.635	502.229	616.635	716.769
		617.599	202.427	617.599	287.151	617.599	503.572	617.599	716.998
		618.563	202.943	618.563	287.487	618.563	504.543	618.563	716.84
		619.528	203.448	619.528	288.43	619.528	505.266	619.528	716.591
		620.492	203.917	620.492	289.459	620.492	505.941	620.492	716.8
		621.456	204.313	621.456	290.159	621.456	506.588	621.456	717.957
		622.42	204.69	622.42	291.115	622.42	507.395	622.42	719.231
		623.385	204.997	623.385	292.987	623.385	508.582	623.385	719.628
		624.349	205.305	624.349	295.272	624.349	509.902	624.349	719.524
		625.313	205.785	625.313	297.568	625.313	511.011	625.313	719.505
		626.277	206.563	626.277	299.604	626.277	511.723	626.277	719.989
		627.242	207.595	627.242	301.221	627.242	512.212	627.242	720.922
		628.206	208.372	628.206	300.001	628.206	513.22	628.206	721.717
		629.17	208.821	629.17	295.344	629.17	514.674	629.17	722.278
		630.134	209.312	630.134	292.4	630.134	516.028	630.134	722.917
		631.098	209.983	631.098	294.24	631.098	516.797	631.098	723.809
		632.063	210.82	632.063	299.74	632.063	517.241	632.063	724.91
		633.027	211.698	633.027	302.876	633.027	518.666	633.027	725.918
		633.991	212.517	633.991	301.147	633.991	522.278	633.991	726.548
		634.955	213.577	634.955	299.943	634.955	525.511	634.955	727.517
		635.92	214.996	635.92	299.877	635.92	527.581	635.92	729.2
		636.884	216.611	636.884	300.731	636.884	529.175	636.884	731.123
		637.848	218.236	637.848	302.289	637.848	531.133	637.848	732.588
		638.812	219.811	638.812	304.614	638.812	533.816	638.812	733.154
		639.777	221.32	639.777	307.047	639.777	537.153	639.777	733.755
		640.741	222.825	640.741	308.711	640.741	541.008	640.741	735.364
		641.705	224.234	641.705	310.128	641.705	545.282	641.705	737.505
		642.669	225.465	642.669	311.867	642.669	549.963	642.669	739.62
		643.634	226.474	643.634	314.228	643.634	555.05	643.634	741.482
		644.598	227.218	644.598	317.101	644.598	560.501	644.598	743.331
		645.562	227.396	645.562	320.202	645.562	566.723	645.562	746.015
		646.526	226.902	646.526	323.627	646.526	574.393	646.526	749.631
		647.49	227.027	647.49	326.889	647.49	577.425	647.49	753.465
		648.455	228.074	648.455	329.732	648.455	572.447	648.455	757.487
		649.419	229.843	649.419	332.32	649.419	562.612	649.419	761.579
		650.383	231.961	650.383	335.044	650.383	554.624	650.383	765.484
		651.347	234.747	651.347	337.858	651.347	547.146	651.347	769.067
		652.312	237.267	652.312	340.842	652.312	544.89	652.312	772.64
		653.276	239.082	653.276	344.075	653.276	551.925	653.276	776.414
		654.24	240.889	654.24	347.528	654.24	561.191	654.24	780.174
		655.204	243.383	655.204	351.32	655.204	566.732	655.204	783.861
		656.169	246.776	656.169	355.461	656.169	566.544	656.169	787.43
		657.133	250.284	657.133	359.451	657.133	564.832	657.133	790.554
		658.097	253.246	658.097	363.083	658.097	566.145	658.097	792.78
		659.061	255.801	659.061	366.106	659.061	568.121	659.061	794.426
		660.025	258.126	660.025	368.227	660.025	568.41	660.025	795.784
		660.99	260.168	660.99	369.317	660.99	566.666	660.99	796.826
		661.954	261.655	661.954	369.335	661.954	564.471	661.954	797.236
		662.918	262.08	662.918	368.147	662.918	564.957	662.918	796.432
		663.882	261.156	663.882	365.39	663.882	568.945	663.882	794.093
		664.847	259.757	664.847	363.037	664.847	569.077	664.847	791.127
		665.811	257.875	665.811	361.679	665.811	563.264	665.811	787.428
		666.775	255.499	666.775	360.035	666.775	555.724	666.775	783.187
		667.739	252.522	667.739	356.561	667.739	550.457	667.739	778.471
		668.704	248.757	668.704	350.753	668.704	547.13	668.704	773.04
		669.668	245.438	669.668	345.72	669.668	548.33	669.668	768.525
		670.632	242.965	670.632	342.065	670.632	558.581	670.632	765.691
		671.596	240.553	671.596	338.733	671.596	568.446	671.596	762.97
		672.561	237.735	672.561	334.67	672.561	573.605	672.561	759.177
		673.525	234.495	673.525	330.07	673.525	573.518	673.525	754.454
		674.489	231.195	674.489	326.639	674.489	570.348	674.489	750.382
		675.453	227.744	675.453	326.922	675.453	564.338	675.453	748.901
		676.418	224.963	676.418	328.357	676.418	557.586	676.418	748.378
		677.382	223.951	677.382	328.415	677.382	552.235	677.382	747.142
		678.346	224.363	678.346	327.155	678.346	548.145	678.346	745.262
		679.31	225.179	679.31	325.308	679.31	544.456	679.31	743.313
		680.274	225.349	680.274	323.596	680.274	540.192	680.274	741.859
		681.239	224.839	681.239	322.036	681.239	535.362	681.239	740.93
		682.203	223.792	682.203	320.639	682.203	531.396	682.203	740.378
		683.167	222.118	683.167	319.066	683.167	528.317	683.167	740.166
		684.131	220.199	684.131	317.945	684.131	525.462	684.131	740.087
		685.096	218.12	685.096	317.925	685.096	522.329	685.096	740.053
		686.06	215.917	686.06	318.941	686.06	519.015	686.06	740.095
		687.024	213.969	687.024	319.534	687.024	516.634	687.024	740.323
		687.988	212.508	687.988	319.262	687.988	516.203	687.988	740.999
		688.952	211.185	688.952	318.801	688.952	515.977	688.952	741.662
		689.917	209.978	689.917	317.913	689.917	515.747	689.917	742.087
		690.881	208.842	690.881	317.02	690.881	515.428	690.881	742.464
		691.845	207.701	691.845	316.799	691.845	515.007	691.845	743.129
		692.809	206.472	692.809	317.765	692.809	514.505	692.809	744.329
		693.774	205.413	693.774	319.217	693.774	513.823	693.774	745.746
		694.738	204.919	694.738	319.993	694.738	512.601	694.738	746.756
		695.702	204.704	695.702	320.278	695.702	511.038	695.702	747.516
		696.666	204.353	696.666	320.629	696.666	509.485	696.666	748.483
		697.631	203.678	697.631	321.373	697.631	508.186	697.631	749.905
		698.595	202.829	698.595	322.308	698.595	507.2	698.595	751.602
		699.559	202.346	699.559	322.231	699.559	506.602	699.559	752.623
		700.523	202.379	700.523	320.329	700.523	506.54	700.523	752.669
		701.487	202.451	701.487	319.472	701.487	506.568	701.487	752.748
		702.452	202.564	702.452	320.203	702.452	506.753	702.452	753.09
		703.416	202.626	703.416	321.837	703.416	506.857	703.416	753.34
		704.38	202.496	704.38	323.646	704.38	506.425	704.38	752.933
		705.345	202.089	705.345	326.173	705.345	505.024	705.345	751.599
		706.309	201.818	706.309	327.618	706.309	504.476	706.309	750.46
		707.273	201.842	707.273	326.383	707.273	505.781	707.273	750.089
		708.237	201.927	708.237	324.902	708.237	507.405	708.237	749.689
		709.201	201.901	709.201	325.006	709.201	508.151	709.201	748.499
		710.166	201.734	710.166	327.043	710.166	507.83	710.166	746.466
		711.13	201.552	711.13	329.67	711.13	507.475	711.13	744.489
		712.094	201.463	712.094	331.5	712.094	508.553	712.094	743.783
		713.058	201.5	713.058	332.691	713.058	510.31	713.058	743.794
		714.023	201.753	714.023	333.395	714.023	511.519	714.023	743.67
		714.987	202.2	714.987	333.611	714.987	512.044	714.987	743.293
		715.951	202.681	715.951	333.467	715.951	512.119	715.951	742.752
		716.915	203.011	716.915	333.167	716.915	512.037	716.915	742.19
		717.88	203.171	717.88	332.774	717.88	511.735	717.88	741.694
		718.844	203.447	718.844	332.544	718.844	512.113	718.844	741.032
		719.808	203.993	719.808	332.098	719.808	513.699	719.808	739.763
		720.772	204.406	720.772	331.963	720.772	515.072	720.772	738.743
		721.736	204.373	721.736	332.317	721.736	515.335	721.736	738.604
		722.701	203.985	722.701	333.242	722.701	514.685	722.701	739.244
		723.665	203.88	723.665	335.034	723.665	514.53	723.665	739.631
		724.629	204.487	724.629	339.128	724.629	515.778	724.629	738.787
		725.593	205.212	725.593	342.616	725.593	517.182	725.593	738.375
		726.558	205.928	726.558	343.634	726.558	518.128	726.558	739.545
		727.522	206.53	727.522	343.303	727.522	518.828	727.522	741.402
		728.486	206.861	728.486	343.457	728.486	519.785	728.486	742.505
		729.45	206.806	729.45	345.357	729.45	521.367	729.45	741.874
		730.415	206.627	730.415	348.388	730.415	523.167	730.415	740.311
		731.379	207.031	731.379	351.339	731.379	524.027	731.379	739.587
		732.343	207.847	732.343	354.137	732.343	524.245	732.343	739.571
		733.307	208.646	733.307	356.211	733.307	524.477	733.307	740.237
		734.271	209.224	734.271	357.135	734.271	524.963	734.271	741.686
		735.236	209.649	735.236	357.33	735.236	525.67	735.236	743.583
		736.2	210.2	736.2	358.475	736.2	526.548	736.2	744.729
		737.164	211.024	737.164	361.916	737.164	527.778	737.164	744.448
		738.128	211.782	738.128	364.422	738.128	528.966	738.128	744.325
		739.093	212.456	739.093	365.012	739.093	530.147	739.093	744.449
		740.057	213.095	740.057	365.367	740.057	531.306	740.057	744.724
		741.021	213.718	741.021	367.184	741.021	532.329	741.021	745.029
		741.985	214.31	741.985	370.89	741.985	533.129	741.985	745.307
		742.95	214.916	742.95	374.719	742.95	534.074	742.95	745.659
		743.914	215.561	743.914	377.467	743.914	535.32	743.914	746.108
		744.878	216.269	744.878	380.109	744.878	536.929	744.878	746.741
		745.842	217.099	745.842	383.305	745.842	539.299	745.842	747.728
		746.807	218.029	746.807	387.073	746.807	542.207	746.807	749.01
		747.771	218.992	747.771	391.096	747.771	544.921	747.771	750.379
		748.735	219.891	748.735	394.994	748.735	546.44	748.735	751.577
		749.699	220.725	749.699	398.631	749.699	546.938	749.699	752.576
		750.663	221.575	750.663	401.385	750.663	548.381	750.663	753.436
		751.628	222.426	751.628	403.02	751.628	550.851	751.628	754.116
		752.592	223.28	752.592	404.979	752.592	553.309	752.592	754.762
		753.556	224.139	753.556	408.604	753.556	554.83	753.556	755.518
		754.52	225.026	754.52	414.087	754.52	555.387	754.52	756.425
		755.485	226.006	755.485	419.28	755.485	556.617	755.485	757.317
		756.449	227.212	756.449	423.419	756.449	559.208	756.449	757.9
		757.413	228.414	757.413	428.341	757.413	561.824	757.413	758.892
		758.377	229.432	758.377	434.502	758.377	563.952	758.377	760.694
		759.342	230.4	759.342	441.466	759.342	565.904	759.342	762.854
		760.306	231.582	760.306	448.647	760.306	568.367	760.306	764.681
		761.27	233.137	761.27	455.868	761.27	571.804	761.27	765.849
		762.234	234.782	762.234	462.963	762.234	575.245	762.234	766.672
		763.198	236.269	763.198	469.412	763.198	577.279	763.198	767.218
		764.163	237.684	764.163	475.91	764.163	579.027	764.163	767.798
		765.127	239.06	765.127	483.382	765.127	581.95	765.127	768.689
		766.091	240.443	766.091	492.129	766.091	586.504	766.091	770.04
		767.055	241.937	767.055	501.645	767.055	591.795	767.055	771.946
		768.02	243.789	768.02	511.037	768.02	595.91	768.02	774.661
		768.984	246.123	768.984	520.456	768.984	598.381	768.984	778.485
		769.948	248.42	769.948	528.226	769.948	601.834	769.948	781.996
		770.912	250.594	770.912	533.354	770.912	606.737	770.912	785.247
		771.877	252.83	771.877	537.774	771.877	612.264	771.877	788.17
		772.841	255.365	772.841	543.757	772.841	617.582	772.841	790.481
		773.805	258.271	773.805	551.818	773.805	622.634	773.805	791.996
		774.769	261.061	774.769	558.184	774.769	628.006	774.769	794.168
		775.734	263.222	775.734	560.775	775.734	633.953	775.734	797.68
		776.698	265.541	776.698	562.415	776.698	639.839	776.698	801.322
		777.662	268.405	777.662	564.638	777.662	645.09	777.662	804.913
		778.626	271.841	778.626	567.322	778.626	650.384	778.626	808.437
		779.591	275.657	779.591	569.228	779.591	657.081	779.591	811.748
		780.555	279.642	780.555	569.016	780.555	666.188	780.555	814.462
		781.519	283.814	781.519	567.443	781.519	676.423	781.519	817.169
		782.483	288.405	782.483	566.261	782.483	685.695	782.483	821.07
		783.447	293.24	783.447	565.479	783.447	694.349	783.447	825.83
		784.412	297.944	784.412	565.088	784.412	703.311	784.412	830.669
		785.376	302.369	785.376	565.249	785.376	713.236	785.376	835.208
		786.34	306.693	786.34	566.099	786.34	724.033	786.34	839.856
		787.304	311.486	787.304	567.342	787.304	734.914	787.304	846.13
		788.269	317.602	788.269	568.744	788.269	747.356	788.269	855.246
		789.233	322.023	789.233	569.106	789.233	755.57	789.233	863.403
		790.197	323.588	790.197	567.3	790.197	756.724	790.197	869.37
		791.161	324.26	791.161	565.51	791.161	755.572	791.161	875.239
		792.125	325.962	792.125	565.933	792.125	757.184	792.125	883.126
		793.09	329.024	793.09	569.022	793.09	762.669	793.09	893.489
		794.054	333.236	794.054	574.626	794.054	769.183	794.054	905.556
		795.018	338.551	795.018	582.903	795.018	773.643	795.018	919.884
		795.982	344.449	795.982	592.347	795.982	779.159	795.982	934.324
		796.947	350.807	796.947	602.183	796.947	787.697	796.947	946.932
		797.911	357.696	797.911	612.834	797.911	799.475	797.911	958.613
		798.875	365.263	798.875	625.395	798.875	814.054	798.875	972.063
		799.839	373.585	799.839	640.827	799.839	831.322	799.839	989.844
		800.804	383.007	800.804	659.669	800.804	850.617	800.804	1012.12
		801.768	393.951	801.768	683.019	801.768	867.066	801.768	1037.63
		802.732	406.087	802.732	710.167	802.732	880.369	802.732	1065.81
		803.696	419.491	803.696	736.01	803.696	896.829	803.696	1095.43
		804.66	434.083	804.66	756.417	804.66	921.893	804.66	1125.46
		805.625	450.13	805.625	772.912	805.625	954.276	805.625	1156.49
		806.589	468.451	806.589	794.856	806.589	981.154	806.589	1190.73
		807.553	490.056	807.553	820.399	807.553	994.684	807.553	1226.76
		808.518	513.381	808.518	856.273	808.518	1013.59	808.518	1269.68
		809.482	538.032	809.482	911.403	809.482	1040.8	809.482	1325.18
		810.446	563.91	810.446	970.988	810.446	1072.44	810.446	1383.6
		811.41	591.158	811.41	1020.31	811.41	1107.39	811.41	1435.69
		812.374	619.991	812.374	1055.43	812.374	1145.75	812.374	1479.08
		813.339	649.648	813.339	1084.66	813.339	1178.62	813.339	1517.57
		814.303	682.209	814.303	1114.82	814.303	1194.69	814.303	1560.23
		815.267	713.675	815.267	1142.61	815.267	1202.4	815.267	1595.57
		816.231	742.176	816.231	1167.85	816.231	1206.51	816.231	1612.88
		817.196	766.227	817.196	1188.06	817.196	1207.56	817.196	1611.19
		818.16	783.896	818.16	1198.12	818.16	1204.55	818.16	1594.83
		819.124	793.178	819.124	1192.53	819.124	1196.67	819.124	1568.84
		820.088	793.934	820.088	1171.01	820.088	1183.93	820.088	1533.23
		821.053	783.798	821.053	1129.47	821.053	1160.03	821.053	1492.83
		822.017	762.264	822.017	1061.97	822.017	1122.87	822.017	1448.53
		822.981	736.136	822.981	995.475	822.981	1084.21	822.981	1400.97
		823.945	706.674	823.945	941.023	823.945	1048.18	823.945	1346.63
		824.909	674.328	824.909	896.329	824.909	1014.16	824.909	1288.18
		825.874	640.866	825.874	852.705	825.874	979.446	825.874	1236.36
		826.838	604.961	826.838	809.078	826.838	940.323	826.838	1195.69
		827.802	570.843	827.802	766.935	827.802	907.016	827.802	1157.89
		828.766	539.197	828.766	724.749	828.766	885.232	828.766	1120.57
		829.731	509.92	829.731	685.196	829.731	867.795	829.731	1084.52
		830.695	482.706	830.695	650.813	830.695	847.265	830.695	1049.77
		831.659	457.521	831.659	622.283	831.659	821.822	831.659	1016.69
		832.623	434.827	832.623	597.802	832.623	797.741	832.623	986.882
		833.587	415.444	833.587	575.517	833.587	784.28	833.587	963.09
		834.552	399.12	834.552	555.604	834.552	777.855	834.552	944.117
		835.516	385.049	835.516	538.271	835.516	769.72	835.516	926.848
		836.48	372.982	836.48	523.24	836.48	759.096	836.48	910.855
		837.444	362.031	837.444	508.908	837.444	749.424	837.444	896.359
		838.409	351.166	838.409	493.392	838.409	745.253	838.409	883.806
		839.373	340.336	839.373	476.531	839.373	747.887	839.373	873.566
		840.337	332.193	840.337	463.55	840.337	743.512	840.337	863.328
		841.301	329.303	841.301	456.559	841.301	727.158	841.301	852.054
		842.266	325.576	842.266	450.309	842.266	710.566	842.266	841.985
		843.23	319.422	843.23	443.792	843.23	695.87	843.23	833.967
		844.194	311.613	844.194	437.257	844.194	682.8	844.194	827.466
		845.158	303.405	845.158	431.386	845.158	670.469	845.158	821.629
		846.123	295.017	846.123	426.634	846.123	658.552	846.123	816.397
		847.087	286.883	847.087	421.621	847.087	647.637	847.087	811.108
		848.051	279.115	848.051	414.564	848.051	638.207	848.051	804.948
		849.015	271.917	849.015	407.539	849.015	629.937	849.015	798.861
		849.98	265.5	849.98	402.63	849.98	622.783	849.98	793.563
		850.944	259.861	850.944	400.09	850.944	616.536	850.944	789.258
		851.908	254.749	851.908	398.372	851.908	610.581	851.908	785.771
		852.872	249.762	852.872	395.246	852.872	603.899	852.872	782.853
		853.836	244.83	853.836	390.413	853.836	596.334	853.836	780.385
		854.801	240.379	854.801	385.919	854.801	590.412	854.801	777.642
		855.765	236.557	855.765	381.831	855.765	586.629	855.765	774.607
		856.729	233.114	856.729	378.752	856.729	583.721	856.729	771.895
		857.693	229.902	857.693	377.566	857.693	580.927	857.693	770.081
		858.658	226.92	858.658	377.952	858.658	578.284	858.658	769.016
		859.622	224.071	859.622	377.262	859.622	576.131	859.622	767.39
		860.586	221.22	860.586	374.029	860.586	574.74	860.586	764.363
		861.55	218.615	861.55	370.815	861.55	573.22	861.55	761.496
		862.514	216.423	862.514	368.408	862.514	571.033	862.514	759.275
		863.479	214.498	863.479	366.426	863.479	568.979	863.479	757.432
		864.443	212.717	864.443	364.301	864.443	568.107	864.443	755.736
		865.407	211.026	865.407	361.899	865.407	568.678	865.407	754.086
		866.371	209.401	866.371	359.904	866.371	569.44	866.371	752.395
		867.336	207.753	867.336	359.597	867.336	568.761	867.336	750.331
		868.3	206.182	868.3	360.049	868.3	567.227	868.3	748.27
		869.264	204.893	869.264	359.465	869.264	565.793	869.264	746.885
		870.229	203.862	870.229	357.663	870.229	564.474	870.229	746.168
		871.193	202.861	871.193	355.541	871.193	563.057	871.193	745.728
		872.157	201.667	872.157	354.099	872.157	561.41	872.157	745.22
		873.121	200.274	873.121	353.428	873.121	559.59	873.121	744.674
		874.085	199.036	874.085	352.722	874.085	557.249	874.085	744.005
		875.05	198.027	875.05	352.13	875.05	554.198	875.05	742.963
		876.014	197.103	876.014	351.534	876.014	551.06	876.014	742.233
		876.978	196.21	876.978	350.908	876.978	547.641	876.978	742.029
		877.942	195.36	877.942	350.117	877.942	544.19	877.942	742.118
		878.907	194.601	878.907	348.968	878.907	541.191	878.907	742.141
		879.871	193.963	879.871	347.354	879.871	538.865	879.871	741.97
		880.835	193.328	880.835	345.647	880.835	536.536	880.835	741.916
		881.799	192.599	881.799	344.315	881.799	533.614	881.799	742.423
		882.764	191.854	882.764	342.903	882.764	530.582	882.764	742.99
		883.728	191.145	883.728	340.703	883.728	527.656	883.728	743.106
		884.692	190.497	884.692	337.955	884.692	525.021	884.692	742.831
		885.656	189.924	885.656	335.781	885.656	522.996	885.656	742.695
		886.62	189.436	886.62	335.466	886.62	521.958	886.62	743.307
		887.585	189.028	887.585	336.833	887.585	521.804	887.585	744.578
		888.549	188.668	888.549	337.105	888.549	520.903	888.549	745.166
		889.513	188.384	889.513	336.044	889.513	519.006	889.513	744.798
		890.477	188.023	890.477	335.001	890.477	517.407	890.477	744.819
		891.442	187.458	891.442	334.734	891.442	517.1	891.442	746.263
		892.406	186.771	892.406	334.941	892.406	517.519	892.406	748.545
		893.37	186.219	893.37	334.52	893.37	516.701	893.37	749.627
		894.334	185.892	894.334	332.787	894.334	513.591	894.334	748.415
		895.298	185.54	895.298	331.694	895.298	511.153	895.298	748.025
		896.263	185.058	896.263	331.94	896.263	510.254	896.263	749.238
		897.227	184.58	897.227	332.705	897.227	510.021	897.227	751.338
		898.191	184.242	898.191	333.676	898.191	509.995	898.191	753.979
		899.155	184.032	899.155	334.63	899.155	510.01	899.155	757.01
		900.12	183.799	900.12	335.131	900.12	509.974	900.12	760.49
		901.084	183.377	901.084	334.495	901.084	509.639	901.084	764.925
		902.048	182.848	902.048	333.408	902.048	509.394	902.048	769.048
		903.012	182.434	903.012	333.856	903.012	510.158	903.012	770.788
		903.977	182.117	903.977	335.526	903.977	511.792	903.977	770.198
		904.941	181.785	904.941	336.655	904.941	513.62	904.941	767.033
		905.905	181.359	905.905	336.121	905.905	515.282	905.905	760.707
		906.869	180.897	906.869	334.407	906.869	516.856	906.869	752.176
		907.834	180.623	907.834	333.505	907.834	518.534	907.834	745.692
		908.798	180.706	908.798	333.97	908.798	520.22	908.798	742.569
		909.762	180.688	909.762	334.22	909.762	522.067	909.762	739.529
		910.726	180.533	910.726	333.764	910.726	523.726	910.726	736.068
		911.691	180.308	911.691	333.498	911.691	525.841	911.691	732.981
		912.655	180.025	912.655	334.069	912.655	528.826	912.655	730.831
		913.619	179.702	913.619	335.516	913.619	532.725	913.619	729.668
		914.583	179.433	914.583	337.503	914.583	537.427	914.583	729.163
		915.547	179.346	915.547	340.423	915.547	542.729	915.547	729.431
		916.512	179.236	916.512	342.946	916.512	549.084	916.512	729.919
		917.476	178.89	917.476	343.729	917.476	557.938	917.476	730.106
		918.44	178.441	918.44	343.647	918.44	568.037	918.44	730.247
		919.404	178.118	919.404	344.126	919.404	576.96	919.404	730.717
		920.369	178.048	920.369	345.939	920.369	583.15	920.369	731.712
		921.333	178.132	921.333	348.696	921.333	587.229	921.333	733.186
		922.297	178.091	922.297	351.417	922.297	591.122	922.297	735.101
		923.261	177.809	923.261	353.67	923.261	593.657	923.261	737.561
		924.226	177.633	924.226	356.438	924.226	599.443	924.226	739.853
		925.19	177.742	925.19	361.822	925.19	612.913	925.19	741.563
		926.154	177.87	926.154	366.475	926.154	626.41	926.154	743.685
		927.118	177.718	927.118	366.611	927.118	633.689	927.118	747.232
		928.082	177.294	928.082	362.316	928.082	634.664	928.082	752.181
		929.047	177.049	929.047	359.691	929.047	632.798	929.047	757.162
		930.011	177.314	930.011	362.257	930.011	626.939	930.011	761.394
		930.975	177.53	930.975	364.728	930.975	620.39	930.975	765.847
		931.939	177.429	931.939	364.897	931.939	614.269	931.939	770.639
		932.904	177.164	932.904	363.723	932.904	608.607	932.904	776.025
		933.868	176.944	933.868	362.623	933.868	603.122	933.868	782.62
		934.832	176.864	934.832	362.206	934.832	597.715	934.832	790.515
		935.796	176.839	935.796	361.8	935.796	592.968	935.796	798.433
		936.761	176.73	936.761	360.143	936.761	590.581	936.761	804.093
		937.725	176.565	937.725	357.553	937.725	590.045	937.725	807.796
		938.689	176.488	938.689	356.011	938.689	586.727	938.689	811.915
		939.653	176.53	939.653	355.901	939.653	579.904	939.653	816.471
		940.617	176.561	940.617	355.781	940.617	571.475	940.617	821.719
		941.582	176.416	941.582	354.105	941.582	561.878	941.582	827.25
		942.546	176.093	942.546	350.836	942.546	550.991	942.546	833.038
		943.51	175.937	943.51	348.444	943.51	544.712	943.51	842.422
		944.474	176.119	944.474	347.902	944.474	547.407	944.474	856.883
		945.439	176.323	945.439	347.49	945.439	550.339	945.439	874.136
		946.403	176.566	946.403	346.955	946.403	553.289	946.403	895.472
		947.367	176.721	947.367	346.049	947.367	554.732	947.367	917.994
		948.331	176.613	948.331	344.442	948.331	552.921	948.331	941.24
		949.296	176.228	949.296	342.217	949.296	547.615	949.296	964.214
		950.26	175.85	950.26	340.269	950.26	540.948	950.26	981.194
		951.224	175.797	951.224	339.654	951.224	534.378	951.224	986.126
		952.188	175.923	952.188	339.851	952.188	528.407	952.188	979.989
		953.153	175.961	953.153	339.812	953.153	523.887	953.153	963.234
		954.117	175.894	954.117	339.396	954.117	520.609	954.117	936.986
		955.081	175.829	955.081	338.927	955.081	517.406	955.081	907.328
		956.045	175.853	956.045	338.781	956.045	513.383	956.045	878.685
		957.01	175.98	957.01	339.003	957.01	508.844	957.01	851.578
		957.974	176.223	957.974	339.064	957.974	505.55	957.974	828.7
		958.938	176.733	958.938	338.785	958.938	504.436	958.938	811.901
		959.902	177.172	959.902	338.725	959.902	503.492	959.902	797.516
		960.866	177.463	960.866	338.649	960.866	502.756	960.866	785.417
		961.831	177.694	961.831	338.662	961.831	501.937	961.831	775.405
		962.795	177.924	962.795	339.099	962.795	500.668	962.795	767.999
		963.759	178.178	963.759	339.99	963.759	499.011	963.759	763.009
		964.723	178.501	964.723	340.665	964.723	497.811	964.723	758.574
		965.688	178.944	965.688	340.597	965.688	497.892	965.688	753.325
		966.652	179.452	966.652	340.326	966.652	498.231	966.652	748.65
		967.616	179.869	967.616	340.594	967.616	497.587	967.616	745.789
		968.58	180.31	968.58	340.847	968.58	496.54	968.58	744.152
		969.544	181.034	969.544	340.022	969.544	496.305	969.544	742.654
		970.509	182.161	970.509	337.644	970.509	497.505	970.509	740.742
		971.473	183.523	971.473	334.269	971.473	499.634	971.473	738.742
		972.437	184.68	972.437	331.122	972.437	501.411	972.437	737.413
		973.401	185.522	973.401	327.877	973.401	502.498	973.401	736.848
		974.366	186.52	974.366	326.445	974.366	504.563	974.366	736.789
		975.33	187.516	975.33	328.304	975.33	507.52	975.33	737.043
		976.294	188.866	976.294	330.641	976.294	511.632	976.294	738.097
		977.258	191.089	977.258	331.359	977.258	516.992	977.258	740.051
		978.223	193.937	978.223	330.733	978.223	523.548	978.223	742.94
		979.187	196.04	979.187	330.609	979.187	531.28	979.187	746.786
		980.151	196.3	980.151	330.922	980.151	540.867	980.151	750.015
		981.115	197.006	981.115	332.745	981.115	550.404	981.115	757.373
		982.08	197.712	982.08	333.601	982.08	553.388	982.08	767.207
		983.044	200.278	983.044	337.999	983.044	559.554	983.044	783.7
		984.008	204.928	984.008	348.633	984.008	577.962	984.008	809.499
		984.972	212.848	984.972	367.262	984.972	611.004	984.972	846.203
		985.936	226.759	985.936	397.472	985.936	658.711	985.936	899.311
		986.901	249.591	986.901	445.665	986.901	725.345	986.901	980.137
		987.865	282.536	987.865	508.381	987.865	803.299	987.865	1080.07
		988.829	335.02	988.829	559.639	988.829	833.995	988.829	1131.78
		989.793	413.463	989.793	604.529	989.793	816.302	989.793	1136.51
		990.758	474.51	990.758	620.456	990.758	776.587	990.758	1108.25
		991.722	499.9	991.722	584.54	991.722	714.594	991.722	1036.24
		992.686	493.033	992.686	513.739	992.686	641.297	992.686	938.366
		993.65	457.501	993.65	451.629	993.65	585.736	993.65	861.868
		994.615	378.199	994.615	398.678	994.615	550.949	994.615	811.262
		995.579	310.221	995.579	356.981	995.579	529.177	995.579	774.788
		996.543	265.975	996.543	328.578	996.543	526.144	996.543	753.479
		997.507	234.822	997.507	307.602	997.507	525.817	997.507	738.85
		998.471	214.397	998.471	292.982	998.471	519.481	998.471	728.078
		999.436	201.928	999.436	283.012	999.436	507.804	999.436	719.829
		1000.4	194.798	1000.4	275.699	1000.4	495.56	1000.4	713.403
		1001.36	191.614	1001.36	269.841	1001.36	485.778	1001.36	708.414
		1002.33	190.729	1002.33	265.082	1002.33	478.112	1002.33	704.546
		1003.29	188.85	1003.29	260.875	1003.29	472.791	1003.29	701.399
		1004.26	186.295	1004.26	257.214	1004.26	469.168	1004.26	698.871
		1005.22	183.84	1005.22	254.556	1005.22	465.607	1005.22	697.041
		1006.18	181.649	1006.18	253.251	1006.18	461.596	1006.18	696.085
		1007.15	179.756	1007.15	252.387	1007.15	458.003	1007.15	695.407
		1008.11	178.216	1008.11	250.564	1008.11	456.188	1008.11	694.063
		1009.08	177.068	1009.08	247.484	1009.08	456.511	1009.08	691.829
		1010.04	176.014	1010.04	245.277	1010.04	456.201	1010.04	690.351
		1011.01	174.988	1011.01	244.302	1011.01	454.604	1011.01	690.437
		1011.97	174.111	1011.97	243.821	1011.97	452.941	1011.97	690.375
		1012.93	173.441	1012.93	244.34	1012.93	451.198	1012.93	689.673
		1013.9	172.935	1013.9	245.011	1013.9	449.691	1013.9	688.715
		1014.86	172.564	1014.86	244.722	1014.86	448.872	1014.86	688.013
		1015.83	172.306	1015.83	243.169	1015.83	448.824	1015.83	687.705
		1016.79	172.091	1016.79	241.217	1016.79	448.934	1016.79	687.481
		1017.76	171.877	1017.76	239.36	1017.76	448.664	1017.76	687.072
		1018.72	171.66	1018.72	238.057	1018.72	448.169	1018.72	686.571
		1019.68	171.376	1019.68	238.161	1019.68	447.63	1019.68	686.096
		1020.65	171.04	1020.65	239.459	1020.65	447.054	1020.65	685.635
		1021.61	170.761	1021.61	240.687	1021.61	446.456	1021.61	685.126
		1022.58	170.602	1022.58	240.966	1022.58	445.794	1022.58	684.498
		1023.54	170.541	1023.54	240.405	1023.54	445.123	1023.54	683.776
		1024.51	170.525	1024.51	239.712	1024.51	444.791	1024.51	683.15
		1025.47	170.666	1025.47	239.109	1025.47	445.094	1025.47	682.727
		1026.43	170.726	1026.43	238.315	1026.43	445.421	1026.43	682.387
		1027.4	170.689	1027.4	236.972	1027.4	446.012	1027.4	682.064
		1028.36	170.593	1028.36	235.793	1028.36	446.378	1028.36	681.864
		1029.33	170.335	1029.33	235.355	1029.33	445.948	1029.33	681.984
		1030.29	170.006	1030.29	235.406	1030.29	444.945	1030.29	682.264
		1031.26	169.978	1031.26	235.002	1031.26	444.299	1031.26	682.16
		1032.22	170.574	1032.22	233.469	1032.22	444.605	1032.22	681.269
		1033.18	171.179	1033.18	232.15	1033.18	445.118	1033.18	680.378
		1034.15	171.035	1034.15	232.949	1034.15	445.073	1034.15	680.525
		1035.11	170.516	1035.11	234.538	1035.11	444.66	1035.11	681.075
		1036.08	170.099	1036.08	235.009	1036.08	444.038	1036.08	681.094
		1037.04	169.913	1037.04	233.969	1037.04	443.293	1037.04	680.4
		1038.01	169.833	1038.01	232.598	1038.01	442.577	1038.01	679.6
		1038.97	169.703	1038.97	232.417	1038.97	442.066	1038.97	679.465
		1039.93	169.526	1039.93	233.557	1039.93	441.769	1039.93	680.049
		1040.9	169.386	1040.9	234.007	1040.9	441.868	1040.9	680.565
		1041.86	169.297	1041.86	232.864	1041.86	442.982	1041.86	681.207
		1042.83	169.183	1042.83	232.143	1042.83	443.527	1042.83	681.451
		1043.79	168.977	1043.79	232.614	1043.79	442.67	1043.79	681.01
		1044.76	168.767	1044.76	233.385	1044.76	441.448	1044.76	680.24
		1045.72	168.667	1045.72	233.249	1045.72	441.225	1045.72	679.483
		1046.68	168.706	1046.68	232.083	1046.68	442.239	1046.68	678.825
		1047.65	168.824	1047.65	231.422	1047.65	443.256	1047.65	678.437
		1048.61	169.057	1048.61	232.957	1048.61	443.467	1048.61	678.538
		1049.58	169.237	1049.58	234.319	1049.58	443.349	1049.58	678.778
		1050.54	169.204	1050.54	233.135	1050.54	443.156	1050.54	678.998
		1051.5	169.026	1051.5	230.418	1051.5	442.99	1051.5	679.118
		1052.47	168.85	1052.47	228.309	1052.47	443.11	1052.47	678.957
		1053.43	168.761	1053.43	227.955	1053.43	443.636	1053.43	678.464
		1054.4	168.749	1054.4	228.843	1054.4	444.236	1054.4	677.924
		1055.36	168.773	1055.36	229.835	1055.36	444.135	1055.36	677.923
		1056.33	168.842	1056.33	230.978	1056.33	443.071	1056.33	678.632
		1057.29	168.841	1057.29	231.74	1057.29	442.264	1057.29	679.065
		1058.25	168.639	1058.25	232.106	1058.25	441.511	1058.25	679.102
		1059.22	168.522	1059.22	232.149	1059.22	441.19	1059.22	679.042
		1060.18	168.711	1060.18	231.556	1060.18	441.872	1060.18	679.035
		1061.15	169.052	1061.15	230.677	1061.15	443.016	1061.15	679.006
		1062.11	169.178	1062.11	230.498	1062.11	443.343	1062.11	678.743
		1063.08	168.964	1063.08	231.555	1063.08	442.39	1063.08	678.126
		1064.04	168.747	1064.04	232.352	1064.04	441.402	1064.04	677.654
		1065	168.797	1065	231.442	1065	441.185	1065	677.885
		1065.97	168.889	1065.97	230.313	1065.97	441.248	1065.97	678.216
		1066.93	168.814	1066.93	230.159	1066.93	441.341	1066.93	678.087
		1067.9	168.601	1067.9	230.772	1067.9	441.346	1067.9	677.588
		1068.86	168.43	1068.86	231.213	1068.86	441.092	1068.86	677.222
		1069.83	168.436	1069.83	230.793	1069.83	440.465	1069.83	677.372
		1070.79	168.573	1070.79	229.672	1070.79	439.684	1070.79	677.863
		1071.75	168.664	1071.75	228.256	1071.75	439.492	1071.75	678.051
		1072.72	168.703	1072.72	226.096	1072.72	440.186	1072.72	677.79
		1073.68	168.713	1073.68	225.34	1073.68	440.621	1073.68	677.684
		1074.65	168.635	1074.65	227.37	1074.65	440.731	1074.65	677.845
		1075.61	168.555	1075.61	229.41	1075.61	440.541	1075.61	678.015
		1076.57	168.575	1076.57	229.14	1076.57	439.883	1076.57	678.113
		1077.54	168.674	1077.54	227.081	1077.54	438.921	1077.54	678.117
		1078.5	168.694	1078.5	225.999	1078.5	438.418	1078.5	677.804
		1079.47	168.545	1079.47	227.17	1079.47	438.74	1079.47	676.894
		1080.43	168.4	1080.43	228.259	1080.43	439.202	1080.43	676.1
		1081.4	168.35	1081.4	227.843	1081.4	439.503	1081.4	675.846
		1082.36	168.352	1082.36	226.854	1082.36	439.685	1082.36	675.847
		1083.32	168.367	1083.32	225.874	1083.32	439.743	1083.32	675.889
		1084.29	168.382	1084.29	225.178	1084.29	439.7	1084.29	675.9
		1085.25	168.42	1085.25	225.078	1085.25	439.647	1085.25	675.856
		1086.22	168.505	1086.22	225.904	1086.22	439.683	1086.22	675.732
		1087.18	168.601	1087.18	227.378	1087.18	439.725	1087.18	675.57
		1088.14	168.51	1088.14	227.952	1088.14	439.294	1088.14	675.674
		1089.11	168.177	1089.11	227.487	1089.11	438.191	1089.11	676.219
		1090.07	167.984	1090.07	227.25	1090.07	437.618	1090.07	676.56
		1091.04	168.084	1091.04	227.498	1091.04	437.989	1091.04	676.312
		1092	168.232	1092	227.822	1092	438.69	1092	675.999
		1092.97	168.174	1092.97	227.892	1092.97	439.241	1092.97	676.35
		1093.93	167.914	1093.93	227.681	1093.93	439.605	1093.93	677.285
		1094.89	167.669	1094.89	227.14	1094.89	439.672	1094.89	677.513
		1095.86	167.479	1095.86	225.977	1095.86	439.309	1095.86	676.113
		1096.82	167.408	1096.82	225.15	1096.82	438.888	1096.82	674.853
		1097.79	167.532	1097.79	225.25	1097.79	438.577	1097.79	674.686
		1098.75	167.733	1098.75	225.773	1098.75	438.316	1098.75	675.064
		1099.72	167.92	1099.72	226.137	1099.72	437.973	1099.72	675.474
		1100.68	168.037	1100.68	226.196	1100.68	437.549	1100.68	675.722
		1101.64	168.029	1101.64	226.311	1101.64	437.21	1101.64	675.837
		1102.61	167.837	1102.61	226.94	1102.61	437.164	1102.61	675.863
		1103.57	167.498	1103.57	227.923	1103.57	437.377	1103.57	675.803
		1104.54	167.289	1104.54	227.651	1104.54	437.541	1104.54	675.612
		1105.5	167.217	1105.5	225.835	1105.5	437.732	1105.5	675.218
		1106.47	167.257	1106.47	224.472	1106.47	437.796	1106.47	675.085
		1107.43	167.51	1107.43	223.96	1107.43	437.543	1107.43	675.515
		1108.39	167.784	1108.39	224.011	1108.39	437.224	1108.39	676.071
		1109.36	167.825	1109.36	224.653	1109.36	437.12	1109.36	676.211
		1110.32	167.626	1110.32	225.811	1110.32	437.225	1110.32	675.915
		1111.29	167.461	1111.29	226.018	1111.29	437.359	1111.29	675.717
		1112.25	167.458	1112.25	224.118	1112.25	437.565	1112.25	675.987
		1113.21	167.488	1113.21	222.295	1113.21	437.733	1113.21	676.168
		1114.18	167.498	1114.18	221.523	1114.18	437.881	1114.18	675.932
		1115.14	167.488	1115.14	221.495	1115.14	437.919	1115.14	675.481
		1116.11	167.444	1116.11	222.103	1116.11	437.624	1116.11	674.978
		1117.07	167.365	1117.07	223.057	1117.07	437.008	1117.07	674.497
		1118.04	167.294	1118.04	223.596	1118.04	436.404	1118.04	674.083
		1119	167.295	1119	222.856	1119	436.225	1119	673.8
		1119.96	167.366	1119.96	221.12	1119.96	436.444	1119.96	673.681
		1120.93	167.351	1120.93	220.621	1120.93	436.528	1120.93	673.876
		1121.89	167.186	1121.89	221.61	1121.89	436.44	1121.89	674.463
		1122.86	167.105	1122.86	222.443	1122.86	436.269	1122.86	674.949
		1123.82	167.197	1123.82	222.501	1123.82	435.763	1123.82	675.292
		1124.79	167.354	1124.79	222.417	1124.79	435.358	1124.79	675.434
		1125.75	167.502	1125.75	223.229	1125.75	435.794	1125.75	675.22
		1126.71	167.641	1126.71	224.954	1126.71	437.067	1126.71	674.686
		1127.68	167.681	1127.68	225.751	1127.68	437.761	1127.68	674.349
		1128.64	167.496	1128.64	224.136	1128.64	436.999	1128.64	674.427
		1129.61	167.305	1129.61	222.593	1129.61	436.069	1129.61	674.618
		1130.57	167.225	1130.57	222.798	1130.57	435.512	1130.57	674.886
		1131.54	167.216	1131.54	223.683	1131.54	435.313	1131.54	675.096
		1132.5	167.261	1132.5	223.962	1132.5	435.588	1132.5	674.999
		1133.46	167.338	1133.46	223.416	1133.46	436.262	1133.46	674.627
		1134.43	167.405	1134.43	222.847	1134.43	436.991	1134.43	674.376
		1135.39	167.417	1135.39	223.123	1135.39	437.415	1135.39	674.681
		1136.36	167.37	1136.36	224.059	1136.36	437.539	1136.36	675.427
		1137.32	167.236	1137.32	224.166	1137.32	437.449	1137.32	675.625
		1138.29	166.954	1138.29	223.059	1138.29	437.149	1138.29	675.034
		1139.25	166.742	1139.25	222.179	1139.25	436.601	1139.25	674.584
		1140.21	166.648	1140.21	221.807	1140.21	435.425	1140.21	674.498
		1141.18	166.639	1141.18	221.759	1141.18	434.345	1141.18	674.561
		1142.14	166.732	1142.14	221.959	1142.14	434.235	1142.14	674.551
		1143.11	166.9	1143.11	222.34	1143.11	434.969	1143.11	674.475
		1144.07	166.937	1144.07	222.563	1144.07	435.269	1144.07	674.522
		1145.04	166.7	1145.04	222.522	1145.04	434.383	1145.04	674.858
		1146	166.441	1146	222.193	1146	433.585	1146	675.101
		1146.96	166.319	1146.96	221.333	1146.96	433.815	1146.96	674.998
		1147.93	166.282	1147.93	220.471	1147.93	434.495	1147.93	674.741
		1148.89	166.275	1148.89	220.282	1148.89	435.155	1148.89	674.484
		1149.86	166.287	1149.86	220.754	1149.86	435.621	1149.86	674.275
		1150.82	166.353	1150.82	221.256	1150.82	435.79	1150.82	674.111
		1151.79	166.504	1151.79	221.193	1151.79	435.556	1151.79	673.976
		1152.75	166.697	1152.75	220.652	1152.75	434.983	1152.75	673.894
		1153.71	166.701	1153.71	220.167	1153.71	434.446	1153.71	674.017
		1154.68	166.397	1154.68	219.544	1154.68	433.862	1154.68	674.611
		1155.64	166.149	1155.64	219.463	1155.64	433.523	1155.64	674.791
		1156.61	165.957	1156.61	220.713	1156.61	433.608	1156.61	674.236
		1157.57	165.845	1157.57	221.811	1157.57	433.797	1157.57	673.578
		1158.53	165.887	1158.53	221.31	1158.53	433.903	1158.53	673.211
		1159.5	166.023	1159.5	219.706	1159.5	433.907	1159.5	673.096
		1160.46	166.049	1160.46	219.146	1160.46	433.843	1160.46	673.067
		1161.43	165.885	1161.43	220.772	1161.43	433.761	1161.43	673.111
		1162.39	165.669	1162.39	222.003	1162.39	433.503	1162.39	673.133
		1163.36	165.449	1163.36	219.801	1163.36	432.638	1163.36	673.054
		1164.32	165.277	1164.32	216.994	1164.32	431.761	1164.32	672.935
		1165.28	165.216	1165.28	216.368	1165.28	431.432	1165.28	672.75
		1166.25	165.254	1166.25	217.775	1166.25	431.645	1166.25	672.554
		1167.21	165.344	1167.21	219.371	1167.21	432.111	1167.21	672.548
		1168.18	165.452	1168.18	219.848	1168.18	432.628	1168.18	672.886
		1169.14	165.546	1169.14	219.404	1169.14	433.16	1169.14	673.391
		1170.11	165.519	1170.11	218.631	1170.11	433.602	1170.11	673.505
		1171.07	165.292	1171.07	217.253	1171.07	434.004	1171.07	673.022
		1172.03	165.152	1172.03	216.274	1172.03	434.109	1172.03	672.665
		1173	165.151	1173	215.712	1173	433.73	1173	672.598
		1173.96	165.17	1173.96	215.487	1173.96	433.346	1173.96	672.461
		1174.93	165.156	1174.93	215.957	1174.93	433.183	1174.93	671.948
		1175.89	165.131	1175.89	216.637	1175.89	433.163	1175.89	671.325
		1176.86	165.153	1176.86	216.406	1176.86	433.153	1176.86	671.064
		1177.82	165.233	1177.82	214.915	1177.82	433.11	1177.82	671.286
		1178.78	165.241	1178.78	213.925	1178.78	432.934	1178.78	671.641
		1179.75	165	1179.75	215.333	1179.75	432.452	1179.75	671.942
		1180.71	164.706	1180.71	217.379	1180.71	431.872	1180.71	672.17
		1181.68	164.603	1181.68	218.051	1181.68	431.341	1181.68	672.341
		1182.64	164.65	1182.64	217.63	1182.64	430.94	1182.64	672.443
		1183.6	164.706	1183.6	217.076	1183.6	430.914	1183.6	672.421
		1184.57	164.709	1184.57	216.847	1184.57	431.387	1184.57	672.253
		1185.53	164.666	1185.53	216.783	1185.53	432.097	1185.53	671.996
		1186.5	164.566	1186.5	216.613	1186.5	432.639	1186.5	671.697
		1187.46	164.372	1187.46	216.363	1187.46	433.101	1187.46	671.289
		1188.43	164.319	1188.43	215.708	1188.43	432.8	1188.43	671.208
		1189.39	164.549	1189.39	213.427	1189.39	430.698	1189.39	671.821
		1190.35	164.728	1190.35	212.345	1190.35	429.192	1190.35	672.274
		1191.32	164.784	1191.32	213.774	1191.32	428.845	1191.32	672.393
		1192.28	164.762	1192.28	215.988	1192.28	429.14	1192.28	672.289
		1193.25	164.701	1193.25	217.514	1193.25	429.849	1193.25	672.002
		1194.21	164.616	1194.21	218.101	1194.21	430.741	1194.21	671.606
		1195.17	164.507	1195.17	218.026	1195.17	431.129	1195.17	671.351
		1196.14	164.367	1196.14	217.347	1196.14	430.469	1196.14	671.449
		1197.1	164.245	1197.1	216.494	1197.1	429.495	1197.1	671.637
		1198.07	164.214	1198.07	215.965	1198.07	429.357	1198.07	671.387
		1199.03	164.234	1199.03	215.666	1199.03	429.745	1199.03	670.863
		1200	164.248	1200	215.647	1200	430.162	1200	670.429
		1200.96	164.251	1200.96	215.972	1200.96	430.534	1200.96	670.169
		1201.92	164.264	1201.92	216.34	1201.92	430.763	1201.92	670.083
		1202.89	164.316	1202.89	216.382	1202.89	430.727	1202.89	670.204
		1203.85	164.395	1203.85	216.147	1203.85	430.441	1203.85	670.497
		1204.82	164.399	1204.82	216.227	1204.82	430.06	1204.82	670.717
		1205.78	164.281	1205.78	217.039	1205.78	429.397	1205.78	670.797
		1206.75	164.177	1206.75	217.275	1206.75	429.04	1206.75	670.941
		1207.71	164.082	1207.71	216.264	1207.71	429.309	1207.71	671.422
		1208.67	164.032	1208.67	215.291	1208.67	429.616	1208.67	671.733
		1209.64	164.039	1209.64	215.197	1209.64	429.577	1209.64	671.441
		1210.6	164.105	1210.6	215.617	1210.6	429.331	1210.6	670.791
		1211.57	164.276	1211.57	215.773	1211.57	429.254	1211.57	670.264
		1212.53	164.561	1212.53	215.365	1212.53	429.491	1212.53	670.066
		1213.5	164.803	1213.5	214.751	1213.5	429.727	1213.5	670.049
		1214.46	164.779	1214.46	214.25	1214.46	429.469	1214.46	670.029
		1215.42	164.542	1215.42	213.92	1215.42	428.903	1215.42	670.02
		1216.39	164.418	1216.39	214.188	1216.39	429.05	1216.39	670.14
		1217.35	164.414	1217.35	215.137	1217.35	429.984	1217.35	670.411
		1218.32	164.398	1218.32	215.752	1218.32	430.719	1218.32	670.589
		1219.28	164.278	1219.28	215.572	1219.28	430.771	1219.28	670.525
		1220.24	164.144	1220.24	214.885	1220.24	430.452	1220.24	670.359
		1221.21	164.153	1221.21	213.668	1221.21	430.177	1221.21	670.276
		1222.17	164.311	1222.17	211.807	1222.17	429.938	1222.17	670.269
		1223.14	164.407	1223.14	211.742	1223.14	429.783	1223.14	670.392
		1224.1	164.36	1224.1	215.899	1224.1	429.675	1224.1	670.852
		1225.07	164.278	1225.07	219.14	1225.07	429.704	1225.07	671.129
		1226.03	164.181	1226.03	219.026	1226.03	430.216	1226.03	670.99
		1226.99	164.095	1226.99	217.484	1226.99	430.667	1226.99	670.631
		1227.96	164.053	1227.96	216.185	1227.96	430.474	1227.96	670.156
		1228.92	164.056	1228.92	215.517	1228.92	429.668	1228.92	669.671
		1229.89	164.085	1229.89	215.086	1229.89	428.642	1229.89	669.311
		1230.85	164.118	1230.85	214.556	1230.85	427.684	1230.85	669.173
		1231.82	164.133	1231.82	213.924	1231.82	426.96	1231.82	669.218
		1232.78	164.079	1232.78	213.232	1232.78	427.035	1232.78	669.382
		1233.74	163.92	1233.74	212.348	1233.74	428.193	1233.74	669.695
		1234.71	163.865	1234.71	212.198	1234.71	428.903	1234.71	670.009
		1235.67	164.058	1235.67	213.649	1235.67	429.032	1235.67	670.467
		1236.64	164.218	1236.64	214.966	1236.64	428.949	1236.64	670.821
		1237.6	164.152	1237.6	215.03	1237.6	428.719	1237.6	670.897
		1238.57	163.962	1238.57	214.379	1238.57	428.412	1238.57	670.779
		1239.53	163.856	1239.53	214.164	1239.53	428.125	1239.53	670.656
		1240.49	163.869	1240.49	214.611	1240.49	427.857	1240.49	670.56
		1241.46	163.912	1241.46	214.85	1241.46	427.802	1241.46	670.366
		1242.42	163.967	1242.42	214.395	1242.42	428.364	1242.42	669.9
		1243.39	164.022	1243.39	213.673	1243.39	428.888	1243.39	669.471
		1244.35	164.069	1244.35	212.58	1244.35	428.736	1244.35	669.252
		1245.32	164.098	1245.32	211.559	1245.32	428.189	1245.32	669.243
		1246.28	164.083	1246.28	211.551	1246.28	427.731	1246.28	669.572
		1247.24	164.018	1247.24	212.763	1247.24	427.541	1247.24	670.206
		1248.21	163.929	1248.21	214.273	1248.21	427.566	1248.21	670.665
		1249.17	163.851	1249.17	215.037	1249.17	427.781	1249.17	670.329
		1250.14	163.788	1250.14	215.091	1250.14	428.175	1250.14	669.273
		1251.1	163.729	1251.1	214.526	1251.1	428.336	1251.1	668.691
		1252.07	163.673	1252.07	212.342	1252.07	427.936	1252.07	668.892
		1253.03	163.638	1253.03	211.122	1253.03	427.822	1253.03	669.177
		1253.99	163.61	1253.99	211.393	1253.99	428.263	1253.99	669.538
		1254.96	163.605	1254.96	212.058	1254.96	428.705	1254.96	669.941
		1255.92	163.638	1255.92	212.455	1255.92	428.863	1255.92	670.494
		1256.89	163.701	1256.89	212.687	1256.89	428.731	1256.89	671.048
		1257.85	163.783	1257.85	213.284	1257.85	428.29	1257.85	671.24
		1258.82	163.881	1258.82	214.453	1258.82	427.53	1258.82	670.935
		1259.78	163.951	1259.78	215.36	1259.78	426.829	1259.78	670.56
		1260.74	163.927	1260.74	214.902	1260.74	426.523	1260.74	670.604
		1261.71	163.856	1261.71	213.869	1261.71	426.549	1261.71	670.771
		1262.67	163.832	1262.67	214.134	1262.67	426.737	1262.67	670.379
		1263.64	163.857	1263.64	215.48	1263.64	427.094	1263.64	669.53
		1264.6	163.928	1264.6	215.987	1264.6	427.673	1264.6	668.957
		1265.56	164.072	1265.56	214.556	1265.56	428.631	1265.56	669.03
		1266.53	164.189	1266.53	212.557	1266.53	429.505	1266.53	669.388
		1267.49	164.08	1267.49	212.38	1267.49	429.394	1267.49	669.472
		1268.46	163.716	1268.46	214.148	1268.46	428.205	1268.46	669.251
		1269.42	163.504	1269.42	214.38	1269.42	427.583	1269.42	669.065
		1270.38	163.576	1270.38	211.387	1270.38	428.121	1270.38	668.881
		1271.35	163.66	1271.35	209.371	1271.35	428.5	1271.35	668.878
		1272.31	163.714	1272.31	209.853	1272.31	428.243	1272.31	669.281
		1273.28	163.737	1273.28	211.08	1273.28	427.878	1273.28	669.7
		1274.24	163.691	1274.24	211.957	1274.24	427.864	1274.24	669.827
		1275.21	163.608	1275.21	212.297	1275.21	428.066	1275.21	669.686
		1276.17	163.57	1276.17	212.188	1276.17	427.961	1276.17	669.446
		1277.13	163.627	1277.13	211.748	1277.13	427.319	1277.13	669.213
		1278.1	163.73	1278.1	211.413	1278.1	426.701	1278.1	669.054
		1279.06	163.798	1279.06	211.893	1279.06	427.031	1279.06	669.054
		1280.03	163.83	1280.03	213.119	1280.03	428.239	1280.03	669.211
		1280.99	163.856	1280.99	213.637	1280.99	428.768	1280.99	669.457
		1281.96	163.87	1281.96	213.127	1281.96	428.45	1281.96	669.858
		1282.92	163.854	1282.92	212.737	1282.92	427.965	1282.92	670.072
		1283.88	163.763	1283.88	213.125	1283.88	427.35	1283.88	669.871
		1284.85	163.68	1284.85	213.707	1284.85	426.847	1284.85	669.542
		1285.81	163.732	1285.81	213.738	1285.81	426.869	1285.81	669.434
		1286.78	163.903	1286.78	213.228	1286.78	427.35	1286.78	669.533
		1287.74	164.001	1287.74	212.636	1287.74	427.505	1287.74	669.58
		1288.71	163.96	1288.71	211.934	1288.71	426.928	1288.71	669.466
		1289.67	163.852	1289.67	211.485	1289.67	426.353	1289.67	669.344
		1290.63	163.676	1290.63	211.694	1290.63	426.305	1290.63	669.28
		1291.6	163.512	1291.6	212.205	1291.6	426.51	1291.6	669.308
		1292.56	163.431	1292.56	212.799	1292.56	426.806	1292.56	669.576
		1293.53	163.435	1293.53	213.347	1293.53	427.103	1293.53	669.977
		1294.49	163.496	1294.49	213.643	1294.49	427.23	1294.49	670.116
		1295.45	163.598	1295.45	213.544	1295.45	427.074	1295.45	669.746
		1296.42	163.7	1296.42	213.106	1296.42	426.803	1296.42	669.167
		1297.38	163.723	1297.38	212.396	1297.38	426.789	1297.38	669.045
		1298.35	163.656	1298.35	211.212	1298.35	427.072	1298.35	669.502
		1299.31	163.649	1299.31	211.336	1299.31	427.554	1299.31	669.878
		1300.28	163.781	1300.28	214.422	1300.28	428.743	1300.28	670.244
		1301.24	163.866	1301.24	216.507	1301.24	429.429	1301.24	670.441
		1302.2	163.853	1302.2	216.465	1302.2	429.049	1302.2	670.309
		1303.17	163.767	1303.17	215.396	1303.17	428.312	1303.17	670.05
		1304.13	163.59	1304.13	214.036	1304.13	427.899	1304.13	669.88
		1305.1	163.375	1305.1	212.696	1305.1	427.784	1305.1	669.791
		1306.06	163.267	1306.06	211.651	1306.06	427.445	1306.06	669.54
		1307.03	163.333	1307.03	210.999	1307.03	426.597	1307.03	668.97
		1307.99	163.461	1307.99	210.765	1307.99	425.743	1307.99	668.558
		1308.95	163.529	1308.95	211.118	1308.95	425.575	1308.95	669.13
		1309.92	163.546	1309.92	211.923	1309.92	425.901	1309.92	670.259
		1310.88	163.511	1310.88	212.883	1310.88	426.101	1310.88	670.587
		1311.85	163.421	1311.85	214.001	1311.85	426.151	1311.85	670.053
		1312.81	163.411	1312.81	214.554	1312.81	426.283	1312.81	669.576
		1313.78	163.605	1313.78	213.8	1313.78	426.66	1313.78	669.664
		1314.74	163.859	1314.74	212.705	1314.74	427.143	1314.74	670.011
		1315.7	163.918	1315.7	213.062	1315.7	427.506	1315.7	670.112
		1316.67	163.776	1316.67	214.858	1316.67	427.739	1316.67	669.957
		1317.63	163.708	1317.63	215.583	1317.63	427.965	1317.63	669.932
		1318.6	163.82	1318.6	214.255	1318.6	428.276	1318.6	670.248
		1319.56	163.882	1319.56	212.831	1319.56	428.429	1319.56	670.411
		1320.53	163.778	1320.53	211.724	1320.53	428.39	1320.53	670.094
		1321.49	163.637	1321.49	211.151	1321.49	428.177	1321.49	669.729
		1322.45	163.523	1322.45	211.593	1322.45	427.6	1322.45	669.691
		1323.42	163.458	1323.42	212.645	1323.42	426.872	1323.42	669.89
		1324.38	163.481	1324.38	213.378	1324.38	426.49	1324.38	670.008
		1325.35	163.604	1325.35	213.349	1325.35	426.699	1325.35	669.891
		1326.31	163.765	1326.31	213.142	1326.31	427.219	1326.31	669.71
		1327.28	163.863	1327.28	213.745	1327.28	427.649	1327.28	669.742
		1328.24	163.9	1328.24	215.179	1328.24	427.992	1328.24	669.993
		1329.2	163.897	1329.2	215.039	1329.2	427.827	1329.2	669.971
		1330.17	163.788	1330.17	211.755	1330.17	426.518	1330.17	669.299
		1331.13	163.738	1331.13	209.554	1331.13	425.768	1331.13	668.969
		1332.1	163.802	1332.1	209.155	1332.1	426.057	1332.1	669.445
		1333.06	163.907	1333.06	209.794	1333.06	426.71	1333.06	669.983
		1334.03	164.02	1334.03	211.413	1334.03	427.412	1334.03	669.876
		1334.99	164.123	1334.99	213.532	1334.99	428.03	1334.99	669.367
		1335.95	164.195	1335.95	215.063	1335.95	428.3	1335.95	669.262
		1336.92	164.223	1336.92	215.624	1336.92	428.108	1336.92	669.828
		1337.88	164.188	1337.88	215.717	1337.88	427.853	1337.88	670.4
		1338.85	164.058	1338.85	215.614	1338.85	427.982	1338.85	670.432
		1339.81	163.884	1339.81	215.494	1339.81	428.159	1339.81	670.168
		1340.77	163.733	1340.77	215.736	1340.77	427.671	1340.77	670
		1341.74	163.61	1341.74	216.217	1341.74	426.723	1341.74	669.914
		1342.7	163.524	1342.7	216.342	1342.7	426.212	1342.7	669.837
		1343.67	163.475	1343.67	215.86	1343.67	426.496	1343.67	669.753
		1344.63	163.464	1344.63	215.147	1344.63	427.031	1344.63	669.617
		1345.6	163.503	1345.6	214.545	1345.6	427.282	1345.6	669.261
		1346.56	163.584	1346.56	214.06	1346.56	427.244	1346.56	668.747
		1347.52	163.667	1347.52	213.913	1347.52	426.856	1347.52	668.737
		1348.49	163.754	1348.49	214.434	1348.49	425.919	1348.49	669.549
		1349.45	163.851	1349.45	214.492	1349.45	425.173	1349.45	670.069
		1350.42	164.078	1350.42	213.218	1350.42	424.693	1350.42	669.901
		1351.38	164.19	1351.38	212.088	1351.38	424.522	1351.38	669.549
		1352.35	163.95	1352.35	211.831	1352.35	424.934	1352.35	669.068
		1353.31	163.58	1353.31	212.153	1353.31	425.554	1353.31	668.643
		1354.27	163.404	1354.27	212.739	1354.27	425.857	1354.27	668.49
		1355.24	163.476	1355.24	213.367	1355.24	425.746	1355.24	668.645
		1356.2	163.576	1356.2	213.706	1356.2	425.54	1356.2	669.024
		1357.17	163.499	1357.17	213.444	1357.17	425.526	1357.17	669.564
		1358.13	163.333	1358.13	212.818	1358.13	425.641	1358.13	670.14
		1359.1	163.355	1359.1	212.575	1359.1	425.664	1359.1	670.332
		1360.06	163.634	1360.06	212.864	1360.06	425.5	1360.06	669.993
		1361.02	163.81	1361.02	212.763	1361.02	425.565	1361.02	669.718
		1361.99	163.867	1361.99	212.076	1361.99	426.171	1361.99	669.532
		1362.95	163.875	1362.95	211.418	1362.95	426.649	1362.95	669.424
		1363.92	163.812	1363.92	210.988	1363.92	426.576	1363.92	669.418
		1364.88	163.735	1364.88	210.695	1364.88	426.317	1364.88	669.454
		1365.84	163.727	1365.84	210.148	1365.84	426.44	1365.84	669.405
		1366.81	163.776	1366.81	209.445	1366.81	426.904	1366.81	669.28
		1367.77	163.77	1367.77	209.886	1367.77	427.086	1367.77	669.366
		1368.74	163.651	1368.74	212.615	1368.74	426.695	1368.74	669.929
		1369.7	163.536	1369.7	215.263	1369.7	426.054	1369.7	670.432
		1370.67	163.591	1370.67	214.569	1370.67	425.248	1370.67	670.069
		1371.63	163.722	1371.63	212.188	1371.63	424.524	1371.63	669.303
		1372.59	163.753	1372.59	210.497	1372.59	424.448	1372.59	668.841
		1373.56	163.671	1373.56	209.663	1373.56	424.979	1373.56	668.714
		1374.52	163.612	1374.52	209.494	1374.52	425.223	1374.52	668.71
		1375.49	163.677	1375.49	210.017	1375.49	424.502	1375.49	668.738
		1376.45	163.748	1376.45	210.883	1376.45	423.611	1376.45	668.775
		1377.41	163.578	1377.41	211.782	1377.41	424.109	1377.41	668.842
		1378.38	163.173	1378.38	212.771	1378.38	426.028	1378.38	668.961
		1379.34	163.034	1379.34	212.767	1379.34	427.074	1379.34	668.814
		1380.31	163.368	1380.31	210.83	1380.31	426.646	1380.31	667.994
		1381.27	163.611	1381.27	209.484	1381.27	426.098	1381.27	667.641
		1382.24	163.523	1382.24	209.888	1382.24	425.693	1382.24	668.578
		1383.2	163.368	1383.2	210.676	1383.2	425.462	1383.2	669.575
		1384.16	163.33	1384.16	211.042	1384.16	425.627	1384.16	669.814
		1385.13	163.355	1385.13	211.099	1385.13	425.92	1385.13	669.512
		1386.09	163.275	1386.09	211.246	1386.09	425.811	1386.09	669.133
		1387.06	163.06	1387.06	211.611	1387.06	425.173	1387.06	668.892
		1388.02	162.903	1388.02	212.026	1388.02	424.469	1388.02	668.834
		1388.99	163.028	1388.99	212.34	1388.99	424.208	1388.99	669.031
		1389.95	163.367	1389.95	212.499	1389.95	424.353	1389.95	669.395
		1390.91	163.53	1390.91	212.048	1390.91	424.673	1390.91	669.402
		1391.88	163.398	1391.88	210.332	1391.88	425.306	1391.88	668.71
		1392.84	163.306	1392.84	209.281	1392.84	425.653	1392.84	668.366
		1393.81	163.289	1393.81	209.236	1393.81	425.641	1393.81	668.677
		1394.77	163.306	1394.77	209.587	1394.77	425.533	1394.77	669.008
		1395.74	163.369	1395.74	210.337	1395.74	425.442	1395.74	669.079
		1396.7	163.429	1396.7	211.13	1396.7	425.294	1396.7	669.009
		1397.66	163.407	1397.66	211.532	1397.66	424.772	1397.66	668.908
		1398.63	163.304	1398.63	211.488	1398.63	423.996	1398.63	668.822
		1399.59	163.21	1399.59	211.156	1399.59	423.92	1399.59	668.893
		1400.56	163.169	1400.56	210.582	1400.56	425.203	1400.56	669.234
		1401.52	163.202	1401.52	210.133	1401.52	426.728	1401.52	669.649
		1402.48	163.402	1402.48	210.267	1402.48	427.003	1402.48	669.907
		1403.45	163.666	1403.45	210.881	1403.45	426.288	1403.45	669.993
		1404.41	163.645	1404.41	211.925	1404.41	425.235	1404.41	669.87
		1405.38	163.302	1405.38	213.463	1405.38	423.808	1405.38	669.521
		1406.34	163.027	1406.34	214.074	1406.34	423.06	1406.34	669.12
		1407.31	163.033	1407.31	212.627	1407.31	423.858	1407.31	668.613
		1408.27	163.161	1408.27	210.452	1408.27	425.17	1408.27	668.232
		1409.23	163.228	1409.23	209.148	1409.23	425.662	1409.23	668.408
		1410.2	163.246	1410.2	208.673	1410.2	425.454	1410.2	669.051
		1411.16	163.251	1411.16	208.65	1411.16	425.352	1411.16	669.369
		1412.13	163.241	1412.13	209.091	1412.13	425.519	1412.13	669.117
		1413.09	163.204	1413.09	209.588	1413.09	425.549	1413.09	668.876
		1414.06	163.118	1414.06	210.353	1414.06	425.032	1414.06	669.068
		1415.02	163.035	1415.02	210.811	1415.02	424.541	1415.02	669.264
		1415.98	162.97	1415.98	210.005	1415.98	424.461	1415.98	669.146
		1416.95	162.943	1416.95	208.816	1416.95	424.674	1416.95	668.854
		1417.91	162.996	1417.91	209.079	1417.91	425.055	1417.91	668.642
		1418.88	163.124	1418.88	211.04	1418.88	425.482	1418.88	668.57
		1419.84	163.243	1419.84	212.72	1419.84	425.547	1419.84	668.516
		1420.81	163.285	1420.81	212.23	1420.81	424.81	1420.81	668.366
		1421.77	163.256	1421.77	210.275	1421.77	423.65	1421.77	668.185
		1422.73	163.149	1422.73	209.357	1422.73	423.517	1422.73	668.169
		1423.7	162.895	1423.7	209.768	1423.7	424.974	1423.7	668.311
		1424.66	162.77	1424.66	210.335	1424.66	425.761	1424.66	668.645
		1425.63	162.877	1425.63	211.602	1425.63	425.414	1425.63	669.602
		1426.59	162.959	1426.59	212.203	1426.59	424.953	1426.59	670.145
		1427.56	162.986	1427.56	211.376	1427.56	424.541	1427.56	669.814
		1428.52	162.961	1428.52	210.245	1428.52	424.211	1428.52	669.2
		1429.48	162.834	1429.48	209.547	1429.48	423.882	1429.48	668.608
		1430.45	162.664	1430.45	209.442	1430.45	423.648	1430.45	668.221
		1431.41	162.598	1431.41	210.25	1431.41	423.88	1431.41	668.397
		1432.38	162.693	1432.38	211.963	1432.38	424.675	1432.38	669.226
		1433.34	162.869	1433.34	213.127	1433.34	425.283	1433.34	670.004
		1434.31	163.043	1434.31	211.798	1434.31	424.725	1434.31	669.852
		1435.27	163.206	1435.27	208.72	1435.27	423.329	1435.27	668.986
		1436.23	163.266	1436.23	208.237	1436.23	422.939	1436.23	668.593
		1437.2	163.183	1437.2	211.231	1437.2	423.781	1437.2	668.768
		1438.16	163.15	1438.16	212.536	1438.16	424.465	1438.16	668.877
		1439.13	163.267	1439.13	210.004	1439.13	424.99	1439.13	668.744
		1440.09	163.343	1440.09	207.558	1440.09	425.164	1440.09	668.663
		1441.06	163.229	1441.06	207.64	1441.06	424.589	1441.06	668.901
		1442.02	163.042	1442.02	209.135	1442.02	423.763	1442.02	669.27
		1442.98	162.977	1442.98	210.437	1442.98	423.509	1442.98	669.421
		1443.95	163.043	1443.95	211.222	1443.95	423.882	1443.95	669.323
		1444.91	163.079	1444.91	211.003	1444.91	424.381	1444.91	669.259
		1445.88	162.996	1445.88	209.192	1445.88	424.852	1445.88	669.404
		1446.84	162.897	1446.84	207.351	1446.84	425.143	1446.84	669.495
		1447.8	162.917	1447.8	207.407	1447.8	424.983	1447.8	669.112
		1448.77	162.997	1448.77	208.574	1448.77	424.588	1448.77	668.546
		1449.73	163.02	1449.73	209.602	1449.73	424.322	1449.73	668.372
		1450.7	162.98	1450.7	210.374	1450.7	424.195	1450.7	668.583
		1451.66	162.928	1451.66	210.678	1451.66	424.086	1451.66	668.652
		1452.62	162.866	1452.62	210.316	1452.62	423.96	1452.62	668.253
		1453.59	162.829	1453.59	209.601	1453.59	423.781	1453.59	667.782
		1454.55	162.895	1454.55	208.846	1454.55	423.391	1454.55	667.786
		1455.52	163.04	1455.52	208.097	1455.52	422.893	1455.52	668.179
		1456.48	163.105	1456.48	207.422	1456.48	422.918	1456.48	668.423
		1457.45	163.065	1457.45	206.701	1457.45	423.678	1457.45	668.465
		1458.41	163.006	1458.41	206.589	1458.41	424.271	1458.41	668.413
		1459.38	162.929	1459.38	207.852	1459.38	424.189	1459.38	668.064
		1460.34	162.863	1460.34	209.134	1460.34	424.057	1460.34	667.886
		1461.3	162.818	1461.3	209.739	1461.3	424.261	1461.3	668.386
		1462.27	162.804	1462.27	209.928	1462.27	424.624	1462.27	669.085
		1463.23	162.843	1463.23	210.043	1463.23	424.959	1463.23	669.281
		1464.2	162.928	1464.2	210.134	1464.2	425.198	1464.2	668.969
		1465.16	163.022	1465.16	210.056	1465.16	425.304	1465.16	668.72
		1466.12	163.102	1466.12	209.712	1466.12	425.257	1466.12	668.907
		1467.09	163.138	1467.09	209.133	1467.09	424.996	1467.09	669.308
		1468.05	163.057	1468.05	208.274	1468.05	424.317	1468.05	669.513
		1469.02	162.839	1469.02	207.04	1469.02	423.138	1469.02	669.509
		1469.98	162.725	1469.98	206.617	1469.98	422.614	1469.98	669.32
		1470.95	162.81	1470.95	207.845	1470.95	423.175	1470.95	668.689
		1471.91	162.868	1471.91	208.584	1471.91	423.738	1471.91	668.374
		1472.87	162.861	1472.87	208.011	1472.87	424.449	1472.87	668.872
		1473.84	162.826	1473.84	207.506	1473.84	424.811	1473.84	669.205
		1474.8	162.766	1474.8	207.971	1474.8	424.176	1474.8	668.502
		1475.77	162.699	1475.77	208.885	1475.77	423.22	1475.77	667.482
		1476.73	162.637	1476.73	209.576	1476.73	423.048	1476.73	667.347
		1477.7	162.599	1477.7	209.858	1477.7	423.713	1477.7	668.166
		1478.66	162.631	1478.66	209.753	1478.66	424.173	1478.66	668.927
		1479.62	162.759	1479.62	209.242	1479.62	423.668	1479.62	668.892
		1480.59	162.915	1480.59	208.438	1480.59	422.859	1480.59	668.354
		1481.55	162.977	1481.55	207.582	1481.55	423.173	1481.55	667.877
		1482.52	162.945	1482.52	206.673	1482.52	424.736	1482.52	667.459
		1483.48	162.945	1483.48	206.545	1483.48	425.317	1483.48	667.454
		1484.44	163.038	1484.44	207.765	1484.44	424.136	1484.44	668.229
		1485.41	163.051	1485.41	208.695	1485.41	423.376	1485.41	668.744
		1486.37	162.878	1486.37	208.972	1486.37	423.514	1486.37	668.737
		1487.34	162.697	1487.34	209.006	1487.34	423.946	1487.34	668.545
		1488.3	162.626	1488.3	209.031	1488.3	424.514	1488.3	668.32
		1489.27	162.648	1489.27	209.099	1489.27	425.005	1489.27	668.132
		1490.23	162.727	1490.23	209.321	1490.23	424.985	1490.23	668.057
		1491.19	162.84	1491.19	209.636	1491.19	424.421	1491.19	668.096
		1492.16	162.912	1492.16	209.512	1492.16	423.894	1492.16	668.196
		1493.12	162.897	1493.12	208.516	1493.12	423.799	1493.12	668.335
		1494.09	162.823	1494.09	207.274	1494.09	423.84	1494.09	668.479
		1495.05	162.712	1495.05	206.67	1495.05	423.483	1495.05	668.621
		1496.02	162.589	1496.02	206.752	1496.02	422.843	1496.02	668.729
		1496.98	162.598	1496.98	207.739	1496.98	422.639	1496.98	668.567
		1497.94	162.778	1497.94	210.067	1497.94	422.956	1497.94	668.055
		1498.91	162.928	1498.91	211.319	1498.91	423.389	1498.91	667.652
		1499.87	162.972	1499.87	209.713	1499.87	423.931	1499.87	667.533
		1500.84	162.947	1500.84	207.455	1500.84	424.381	1500.84	667.563
		1501.8	162.854	1501.8	206.623	1501.8	424.479	1501.8	667.633
		1502.77	162.727	1502.77	206.857	1502.77	424.342	1502.77	667.745
		1503.73	162.671	1503.73	207.156	1503.73	424.331	1503.73	667.996
		1504.69	162.71	1504.69	207.386	1504.69	424.518	1504.69	668.422
		1505.66	162.732	1505.66	207.502	1505.66	424.66	1505.66	668.553
		1506.62	162.657	1506.62	207.338	1506.62	424.597	1506.62	668.025
		1507.59	162.565	1507.59	207.216	1507.59	424.479	1507.59	667.313
		1508.55	162.529	1508.55	207.659	1508.55	424.556	1508.55	666.806
		1509.52	162.536	1509.52	208.326	1509.52	424.663	1509.52	666.525
		1510.48	162.6	1510.48	208.722	1510.48	424.481	1510.48	666.66
		1511.44	162.716	1511.44	208.825	1511.44	424.016	1511.44	667.188
		1512.41	162.778	1512.41	208.693	1512.41	423.617	1512.41	667.525
		1513.37	162.703	1513.37	208.282	1513.37	423.484	1513.37	667.299
		1514.34	162.603	1514.34	207.749	1514.34	423.422	1514.34	666.907
		1515.3	162.643	1515.3	207.266	1515.3	423.123	1515.3	666.906
		1516.27	162.784	1516.27	206.795	1516.27	422.652	1516.27	667.185
		1517.23	162.826	1517.23	206.294	1517.23	422.422	1517.23	667.112
		1518.19	162.747	1518.19	205.762	1518.19	422.475	1518.19	666.525
		1519.16	162.676	1519.16	205.391	1519.16	422.77	1519.16	666.332
		1520.12	162.647	1520.12	205.231	1520.12	423.583	1520.12	667.092
		1521.09	162.641	1521.09	205.259	1521.09	424.224	1521.09	667.946
		1522.05	162.656	1522.05	205.775	1522.05	424.072	1522.05	668.59
		1523.02	162.681	1523.02	206.253	1523.02	423.679	1523.02	668.899
		1523.98	162.702	1523.98	205.669	1523.98	423.782	1523.98	668.474
		1524.94	162.715	1524.94	204.338	1524.94	424.283	1524.94	667.519
		1525.91	162.733	1525.91	203.923	1525.91	424.479	1525.91	666.882
		1526.87	162.769	1526.87	205.275	1526.87	424.026	1526.87	666.996
		1527.84	162.773	1527.84	207.088	1527.84	423.406	1527.84	667.36
		1528.8	162.656	1528.8	207.578	1528.8	423.289	1528.8	667.3
		1529.76	162.454	1529.76	207.013	1529.76	423.599	1529.76	666.911
		1530.73	162.368	1530.73	207.13	1530.73	423.646	1530.73	666.76
		1531.69	162.413	1531.69	208.203	1531.69	423.282	1531.69	666.868
		1532.66	162.475	1532.66	208.739	1532.66	423.032	1532.66	667.042
		1533.62	162.602	1533.62	208.606	1533.62	423.136	1533.62	667.316
		1534.59	162.667	1534.59	207.758	1534.59	423.174	1534.59	667.582
		1535.55	162.61	1535.55	205.224	1535.55	422.862	1535.55	667.94
		1536.51	162.505	1536.51	202.808	1536.51	422.57	1536.51	668.194
		1537.48	162.399	1537.48	202.427	1537.48	422.698	1537.48	668.034
		1538.44	162.308	1538.44	203.558	1538.44	423.133	1538.44	667.628
		1539.41	162.232	1539.41	204.488	1539.41	423.534	1539.41	667.445
		1540.37	162.174	1540.37	204.515	1540.37	423.74	1540.37	667.631
		1541.34	162.18	1541.34	204.282	1541.34	423.797	1541.34	667.784
		1542.3	162.319	1542.3	204.515	1542.3	423.758	1542.3	667.451
		1543.26	162.539	1543.26	205.144	1543.26	423.664	1543.26	666.824
		1544.23	162.585	1544.23	205.794	1544.23	423.66	1544.23	666.696
		1545.19	162.371	1545.19	206.576	1545.19	423.833	1545.19	667.246
		1546.16	162.259	1546.16	207.04	1546.16	423.817	1546.16	667.731
		1547.12	162.344	1547.12	207.153	1547.12	423.147	1547.12	668.247
		1548.09	162.387	1548.09	206.847	1548.09	422.868	1548.09	668.517
		1549.05	162.3	1549.05	205.406	1549.05	423.716	1549.05	668.387
		1550.01	162.208	1550.01	204.259	1550.01	424.538	1550.01	668.105
		1550.98	162.184	1550.98	204.874	1550.98	424.389	1550.98	667.696
		1551.94	162.227	1551.94	206.389	1551.94	423.599	1551.94	667.325
		1552.91	162.359	1552.91	207.064	1552.91	422.821	1552.91	667.287
		1553.87	162.555	1553.87	206.541	1553.87	422.318	1553.87	667.62
		1554.83	162.682	1554.83	205.935	1554.83	422.124	1554.83	668.064
		1555.8	162.625	1555.8	206.128	1555.8	422.262	1555.8	668.403
		1556.76	162.475	1556.76	206.712	1556.76	422.617	1556.76	668.594
		1557.73	162.457	1557.73	206.797	1557.73	422.975	1557.73	668.538
		1558.69	162.591	1558.69	206.324	1558.69	423.364	1558.69	668.212
		1559.65	162.582	1559.65	205.68	1559.65	423.354	1559.65	667.786
		1560.62	162.231	1560.62	204.201	1560.62	422.308	1560.62	667.061
		1561.58	162.069	1561.58	203.727	1561.58	421.898	1561.58	666.597
		1562.55	162.279	1562.55	205.41	1562.55	422.87	1562.55	666.495
		1563.51	162.505	1563.51	206.912	1563.51	423.774	1563.51	666.559
		1564.48	162.533	1564.48	206.572	1564.48	423.594	1564.48	666.808
		1565.44	162.462	1565.44	205.432	1565.44	422.941	1565.44	667.09
		1566.4	162.465	1566.4	205.149	1566.4	422.801	1566.4	667.181
		1567.37	162.543	1567.37	205.77	1567.37	423.197	1567.37	667.089
		1568.33	162.54	1568.33	206.029	1568.33	423.351	1568.33	667.003
		1569.3	162.371	1569.3	205.225	1569.3	422.835	1569.3	667.024
		1570.26	162.173	1570.26	204.142	1570.26	422.146	1570.26	667.076
		1571.23	162.148	1571.23	203.906	1571.23	421.966	1571.23	667.035
		1572.19	162.262	1572.19	204.35	1572.19	422.242	1572.19	666.952
		1573.15	162.287	1573.15	204.247	1573.15	422.628	1573.15	667.211
		1574.12	162.151	1574.12	203.311	1574.12	423.269	1574.12	668.173
		1575.08	162.134	1575.08	202.646	1575.08	423.663	1575.08	668.558
		1576.05	162.348	1576.05	201.962	1576.05	423.669	1576.05	667.797
		1577.01	162.535	1577.01	201.883	1577.01	423.573	1577.01	667.142
		1577.98	162.596	1577.98	203.381	1577.98	423.521	1577.98	667.289
		1578.94	162.579	1578.94	204.987	1578.94	423.379	1578.94	667.595
		1579.9	162.527	1579.9	204.936	1579.9	422.813	1579.9	667.189
		1580.87	162.463	1580.87	203.711	1580.87	422.081	1580.87	666.367
		1581.83	162.391	1581.83	202.975	1581.83	421.946	1581.83	666.272
		1582.8	162.312	1582.8	203.273	1582.8	422.609	1582.8	667.198
		1583.76	162.258	1583.76	203.976	1583.76	423.338	1583.76	667.946
		1584.72	162.257	1584.72	204.648	1584.72	423.491	1584.72	667.434
		1585.69	162.303	1585.69	205.045	1585.69	423.353	1585.69	666.228
		1586.65	162.402	1586.65	204.432	1586.65	423.644	1586.65	665.576
		1587.62	162.564	1587.62	202.692	1587.62	424.422	1587.62	665.515
		1588.58	162.591	1588.58	202.273	1588.58	424.551	1588.58	665.845
		1589.55	162.405	1589.55	204.4	1589.55	423.579	1589.55	666.989
		1590.51	162.236	1590.51	205.511	1590.51	422.838	1590.51	667.722
		1591.47	162.108	1591.47	203.855	1591.47	422.761	1591.47	667.486
		1592.44	162.042	1592.44	201.891	1592.44	422.878	1592.44	667.035
		1593.4	162.088	1593.4	201.426	1593.4	422.892	1593.4	666.84
		1594.37	162.184	1594.37	201.889	1594.37	422.818	1594.37	666.84
		1595.33	162.23	1595.33	202.207	1595.33	422.694	1595.33	666.862
		1596.3	162.213	1596.3	202.181	1596.3	422.557	1596.3	666.892
		1597.26	162.186	1597.26	202.057	1597.26	422.58	1597.26	667.131
		1598.22	162.18	1598.22	201.972	1598.22	422.881	1598.22	667.722
		1599.19	162.192	1599.19	202.019	1599.19	423.109	1599.19	668.146
		1600.15	162.217	1600.15	202.298	1600.15	422.711	1600.15	667.633
		1601.12	162.241	1601.12	202.723	1601.12	421.917	1601.12	666.469
		1602.08	162.224	1602.08	203.236	1602.08	422.022	1602.08	666.118
		1603.05	162.165	1603.05	204.1	1603.05	423.27	1603.05	666.745
		1604.01	162.152	1604.01	203.816	1604.01	423.773	1604.01	667.029
		1604.97	162.242	1604.97	200.8	1604.97	422.648	1604.97	666.51
		1605.94	162.306	1605.94	198.412	1605.94	421.619	1605.94	666.024
		1606.9	162.245	1606.9	198.571	1606.9	421.497	1606.9	665.859
		1607.87	162.151	1607.87	199.639	1607.87	421.762	1607.87	665.933
		1608.83	162.129	1608.83	199.757	1608.83	422.02	1608.83	666.343
		1609.8	162.18	1609.8	199.249	1609.8	422.161	1609.8	666.913
		1610.76	162.302	1610.76	199.693	1610.76	421.901	1610.76	667.189
		1611.72	162.475	1611.72	201.4	1611.72	421.203	1611.72	667.037
		1612.69	162.525	1612.69	202.646	1612.69	420.743	1612.69	666.586
		1613.65	162.312	1613.65	202.198	1613.65	421.047	1613.65	665.852
		1614.62	161.982	1614.62	200.716	1614.62	421.771	1614.62	665.179
		1615.58	161.751	1615.58	199.038	1615.58	422.483	1615.58	665.209
		1616.55	161.624	1616.55	197.26	1616.55	423.109	1616.55	665.879
		1617.51	161.592	1617.51	196.453	1617.51	422.764	1617.51	666.213
		1618.47	161.683	1618.47	196.766	1618.47	420.92	1618.47	666.132
		1619.44	161.763	1619.44	197.436	1619.44	419.897	1619.44	666.001
		1620.4	161.801	1620.4	198.916	1620.4	420.86	1620.4	665.855
		1621.37	161.826	1621.37	200.027	1621.37	422.052	1621.37	665.753
		1622.33	161.841	1622.33	199.687	1622.33	422.424	1622.33	665.689
		1623.3	161.85	1623.3	198.663	1623.3	422.291	1623.3	665.698
		1624.26	161.874	1624.26	197.845	1624.26	422.099	1624.26	665.909
		1625.22	161.902	1625.22	197.481	1625.22	421.912	1625.22	666.261
		1626.19	161.875	1626.19	198.23	1626.19	421.682	1626.19	666.484
		1627.15	161.775	1627.15	200.36	1627.15	421.398	1627.15	666.483
		1628.12	161.671	1628.12	201.929	1628.12	421.12	1628.12	666.394
		1629.08	161.62	1629.08	200.97	1629.08	420.872	1629.08	666.339
		1630.04	161.603	1630.04	198.657	1630.04	420.707	1630.04	666.244
		1631.01	161.565	1631.01	197.761	1631.01	420.809	1631.01	665.824
		1631.97	161.497	1631.97	198.344	1631.97	421.183	1631.97	665.042
		1632.94	161.5	1632.94	198.804	1632.94	421.258	1632.94	664.832
		1633.9	161.642	1633.9	199.282	1633.9	420.821	1633.9	665.553
		1634.87	161.704	1634.87	199.218	1634.87	420.462	1634.87	666.111
		1635.83	161.578	1635.83	197.833	1635.83	420.259	1635.83	666.112
		1636.79	161.438	1636.79	196.674	1636.79	420.346	1636.79	666.012
		1637.76	161.433	1637.76	197.345	1637.76	421.131	1637.76	666.198
		1638.72	161.488	1638.72	198.791	1638.72	422.106	1638.72	666.476
		1639.69	161.461	1639.69	199.07	1639.69	422.354	1639.69	666.489
		1640.65	161.333	1640.65	198.013	1640.65	421.82	1640.65	666.192
		1641.62	161.153	1641.62	196.719	1641.62	421.066	1641.62	665.711
		1642.58	160.946	1642.58	195.74	1642.58	420.365	1642.58	665.115
		1643.54	160.846	1643.54	195.138	1643.54	420.07	1643.54	664.687
		1644.51	161.03	1644.51	194.989	1644.51	420.673	1644.51	664.75
		1645.47	161.377	1645.47	195.206	1645.47	421.82	1645.47	665.177
		1646.44	161.474	1646.44	195.582	1646.44	422.345	1646.44	665.615
		1647.4	161.261	1647.4	196.198	1647.4	422.173	1647.4	666.118
		1648.37	161.1	1648.37	196.184	1648.37	421.604	1648.37	666.097
		1649.33	161.006	1649.33	194.703	1649.33	420.056	1649.33	664.941
		1650.29	160.952	1650.29	193.774	1650.29	418.953	1650.29	664.119
		1651.26	160.957	1651.26	194.414	1651.26	418.77	1651.26	664.223
		1652.22	160.977	1652.22	195.396	1652.22	419.115	1652.22	664.644
		1653.19	161.007	1653.19	195.681	1653.19	420.013	1653.19	665.075
		1654.15	161.01	1654.15	195.573	1654.15	421.049	1654.15	665.369
		1655.12	160.891	1655.12	195.743	1655.12	421.538	1655.12	665.242
		1656.08	160.67	1656.08	196.299	1656.08	421.403	1656.08	664.741
		1657.04	160.527	1657.04	197.078	1657.04	420.997	1657.04	664.335
		1658.01	160.56	1658.01	197.99	1658.01	420.514	1658.01	664.28
		1658.97	160.686	1658.97	198.559	1658.97	420.067	1658.97	664.408
		1659.94	160.814	1659.94	198.079	1659.94	419.774	1659.94	664.521
		1660.9	160.935	1660.9	196.847	1660.9	419.684	1660.9	664.618
		1661.86	161.002	1661.86	196.268	1661.86	420.102	1661.86	664.69
		1662.83	161.009	1662.83	196.514	1662.83	421.441	1662.83	664.749
		1663.79	160.971	1663.79	196.821	1663.79	421.774	1663.79	664.708
		1664.76	160.842	1664.76	197.473	1664.76	419.864	1664.76	664.41
		1665.72	160.739	1665.72	197.789	1665.72	418.727	1665.72	664.238
		1666.68	160.665	1666.68	197.657	1666.68	420.026	1666.68	664.467
		1667.65	160.661	1667.65	197.067	1667.65	421.567	1667.65	664.699
		1668.61	160.84	1668.61	195.402	1668.61	421.487	1668.61	664.549
		1669.58	161.074	1669.58	193.55	1669.58	420.458	1669.58	664.211
		1670.54	161.127	1670.54	193.291	1670.54	419.79	1670.54	663.984
		1671.51	160.982	1671.51	194.587	1671.51	419.772	1671.51	663.975
		1672.47	160.817	1672.47	195.451	1672.47	420.147	1672.47	664.356
		1673.43	160.736	1673.43	194.748	1673.43	420.74	1673.43	665.197
		1674.4	160.693	1674.4	193.666	1674.4	421.086	1674.4	665.855
		1675.36	160.624	1675.36	193.869	1675.36	420.47	1675.36	665.373
		1676.33	160.54	1676.33	195.094	1676.33	419.147	1676.33	664.004
		1677.29	160.513	1677.29	195.815	1677.29	418.658	1677.29	663.269
		1678.26	160.599	1678.26	195.842	1678.26	419.407	1678.26	663.357
		1679.22	160.587	1679.22	195.939	1679.22	419.825	1679.22	663.55
		1680.18	160.386	1680.18	196.578	1680.18	419.763	1680.18	663.992
		1681.15	160.24	1681.15	196.65	1681.15	419.634	1681.15	664.339
		1682.11	160.204	1682.11	195.241	1682.11	419.561	1682.11	664.532
		1683.08	160.236	1683.08	193.869	1683.08	419.414	1683.08	664.593
		1684.04	160.385	1684.04	193.783	1684.04	418.872	1684.04	664.487
		1685.01	160.541	1685.01	194.341	1685.01	418.3	1685.01	664.28
		1685.97	160.493	1685.97	194.366	1685.97	418.342	1685.97	664.001
		1686.93	160.272	1686.93	193.791	1686.93	418.973	1686.93	663.717
		1687.9	160.153	1687.9	193.483	1687.9	419.656	1687.9	663.626
		1688.86	160.28	1688.86	193.902	1688.86	420.067	1688.86	663.825
		1689.83	160.448	1689.83	194.443	1689.83	420.187	1689.83	664.098
		1690.79	160.377	1690.79	194.277	1690.79	419.944	1690.79	664.166
		1691.76	160.134	1691.76	193.625	1691.76	419.482	1691.76	664.07
		1692.72	160.073	1692.72	193.704	1692.72	419.622	1692.72	664.002
		1693.68	160.287	1693.68	194.954	1693.68	420.752	1693.68	663.979
		1694.65	160.383	1694.65	195.561	1694.65	421.22	1694.65	663.973
		1695.61	160.231	1695.61	195.067	1695.61	420.571	1695.61	663.922
		1696.58	160.131	1696.58	194.448	1696.58	419.84	1696.58	663.935
		1697.54	160.201	1697.54	193.55	1697.54	418.953	1697.54	664.059
		1698.51	160.274	1698.51	192.95	1698.51	418.336	1698.51	664.22
		1699.47	160.214	1699.47	192.967	1699.47	418.453	1699.47	664.497
		1700.43	160.126	1700.43	193.539	1700.43	418.879	1700.43	664.726
		1701.4	160.173	1701.4	195.029	1701.4	418.948	1701.4	664.601
		1702.36	160.338	1702.36	196.94	1702.36	418.713	1702.36	664.203
		1703.33	160.468	1703.33	197.684	1703.33	418.834	1703.33	663.927
		1704.29	160.494	1704.29	196.562	1704.29	419.606	1704.29	663.97
		1705.26	160.463	1705.26	194.873	1705.26	420.402	1705.26	664.195
		1706.22	160.411	1706.22	193.922	1706.22	420.506	1706.22	664.481
		1707.18	160.338	1707.18	193.591	1707.18	420.05	1707.18	664.731
		1708.15	160.271	1708.15	193.8	1708.15	419.397	1708.15	664.649
		1709.11	160.224	1709.11	194.657	1709.11	418.511	1709.11	664.222
		1710.08	160.167	1710.08	195.165	1710.08	418.394	1710.08	664.014
		1711.04	160.086	1711.04	195.271	1711.04	419.535	1711.04	664.175
		1712	160.048	1712	195.063	1712	420.349	1712	664.281
		1712.97	160.091	1712.97	193.811	1712.97	419.944	1712.97	664.021
		1713.93	160.124	1713.93	192.947	1713.93	419.465	1713.93	663.805
		1714.9	160.112	1714.9	193.906	1714.9	419.713	1714.9	663.994
		1715.86	160.071	1715.86	195.409	1715.86	420.21	1715.86	664.319
		1716.83	159.988	1716.83	195.843	1716.83	420.35	1716.83	664.449
		1717.79	159.889	1717.79	195.31	1717.79	420.161	1717.79	664.388
		1718.75	159.874	1718.75	194.75	1718.75	419.985	1718.75	664.286
		1719.72	159.976	1719.72	194.469	1719.72	419.933	1719.72	664.188
		1720.68	160.09	1720.68	194.189	1720.68	419.841	1720.68	664.067
		1721.65	160.15	1721.65	193.703	1721.65	419.494	1721.65	663.872
		1722.61	160.148	1722.61	193.068	1722.61	419.122	1722.61	663.671
		1723.58	160.036	1723.58	192.169	1723.58	419.162	1723.58	663.609
		1724.54	159.854	1724.54	191.235	1724.54	419.544	1724.54	663.667
		1725.5	159.768	1725.5	191.396	1725.5	419.933	1725.5	663.697
		1726.47	159.795	1726.47	192.819	1726.47	420.301	1726.47	663.676
		1727.43	159.867	1727.43	193.829	1727.43	420.427	1727.43	663.643
		1728.4	159.972	1728.4	193.734	1728.4	420.12	1728.4	663.543
		1729.36	160.054	1729.36	193.284	1729.36	419.806	1729.36	663.559
		1730.33	160.076	1730.33	192.963	1730.33	419.844	1730.33	663.984
		1731.29	160.068	1731.29	192.781	1731.29	420.076	1731.29	664.511
		1732.25	160.065	1732.25	192.681	1732.25	420.323	1732.25	664.66
		1733.22	160.071	1733.22	192.698	1733.22	420.543	1733.22	664.5
		1734.18	160.094	1734.18	192.957	1734.18	420.536	1734.18	664.216
		1735.15	160.139	1735.15	193.507	1735.15	420.264	1735.15	663.779
		1736.11	160.16	1736.11	194.06	1736.11	419.806	1736.11	663.505
		1737.07	160.127	1737.07	194.639	1737.07	418.855	1737.07	663.68
		1738.04	160.07	1738.04	195.005	1738.04	418.103	1738.04	663.888
		1739	159.979	1739	195.013	1739	418.438	1739	663.796
		1739.97	159.898	1739.97	194.661	1739.97	419.135	1739.97	663.522
		1740.93	159.948	1740.93	193.653	1740.93	418.793	1740.93	663.143
		1741.9	160.085	1741.9	192.269	1741.9	417.663	1741.9	662.764
		1742.86	160.091	1742.86	191.536	1742.86	417.297	1742.86	662.757
		1743.82	159.906	1743.82	191.744	1743.82	418.116	1743.82	663.208
		1744.79	159.719	1744.79	192.671	1744.79	419.112	1744.79	663.705
		1745.75	159.656	1745.75	194.334	1745.75	419.647	1745.75	663.976
		1746.72	159.678	1746.72	195.798	1746.72	419.706	1746.72	664.055
		1747.68	159.74	1747.68	195.509	1747.68	419.171	1747.68	663.971
		1748.64	159.839	1748.64	193.777	1748.64	418.175	1748.64	663.767
		1749.61	159.931	1749.61	192.928	1749.61	417.745	1749.61	663.693
		1750.57	160.027	1750.57	193.349	1750.57	418.124	1750.57	663.796
		1751.54	160.064	1751.54	193.411	1751.54	418.306	1751.54	663.861
		1752.5	159.978	1752.5	192.418	1752.5	417.98	1752.5	663.867
		1753.47	159.921	1753.47	191.948	1753.47	417.835	1753.47	663.85
		1754.43	159.983	1754.43	192.992	1754.43	418.311	1754.43	663.806
		1755.39	160.052	1755.39	194.255	1755.39	418.831	1755.39	663.763
		1756.36	159.996	1756.36	194.858	1756.36	418.791	1756.36	663.667
		1757.32	159.896	1757.32	194.807	1757.32	418.522	1757.32	663.61
		1758.29	159.942	1758.29	194.011	1758.29	418.729	1758.29	663.872
		1759.25	160.109	1759.25	192.779	1759.25	419.37	1759.25	664.355
		1760.22	160.147	1760.22	192.049	1760.22	419.718	1760.22	664.486
		1761.18	159.95	1761.18	192.26	1761.18	419.437	1761.18	664.025
		1762.14	159.746	1762.14	192.85	1762.14	418.972	1762.14	663.526
		1763.11	159.798	1763.11	193.212	1763.11	418.813	1763.11	663.626
		1764.07	160.025	1764.07	193.33	1764.07	418.903	1764.07	664.116
		1765.04	160.159	1765.04	193.081	1765.04	419.054	1765.04	664.304
		1766	160.191	1766	192.353	1766	419.261	1766	664.123
		1766.97	160.152	1766.97	191.781	1766.97	419.495	1766.97	663.986
		1767.93	159.949	1767.93	191.217	1767.93	419.897	1767.93	663.833
		1768.89	159.87	1768.89	191.121	1768.89	420.03	1768.89	663.856
		1769.86	160.117	1769.86	192	1769.86	419.499	1769.86	664.543
		1770.82	160.324	1770.82	192.929	1770.82	419.098	1770.82	664.897
		1771.79	160.291	1771.79	193.8	1771.79	419.371	1771.79	664.06
		1772.75	160.191	1772.75	194.329	1772.75	419.72	1772.75	663.082
		1773.71	160.232	1773.71	194.153	1773.71	419.402	1773.71	663.177
		1774.68	160.337	1774.68	193.453	1774.68	418.72	1774.68	663.914
		1775.64	160.277	1775.64	192.435	1775.64	418.504	1775.64	664.097
		1776.61	160.018	1776.61	191.29	1776.61	418.918	1776.61	663.48
		1777.57	159.796	1777.57	190.846	1777.57	419.385	1777.57	662.77
		1778.54	159.754	1778.54	191.699	1778.54	419.544	1778.54	662.328
		1779.5	159.795	1779.5	193.051	1779.5	419.553	1779.5	662.23
		1780.46	159.813	1780.46	194.08	1780.46	419.689	1780.46	662.836
		1781.43	159.815	1781.43	194.767	1781.43	419.839	1781.43	663.824
		1782.39	159.826	1782.39	194.903	1782.39	419.553	1782.39	664.193
		1783.36	159.847	1783.36	194.563	1783.36	418.878	1783.36	663.972
		1784.32	159.846	1784.32	194.651	1784.32	418.516	1784.32	663.774
		1785.29	159.804	1785.29	195.456	1785.29	418.621	1785.29	663.687
		1786.25	159.743	1786.25	195.385	1786.25	418.714	1786.25	663.698
		1787.21	159.659	1787.21	193.161	1787.21	418.527	1787.21	663.919
		1788.18	159.605	1788.18	190.877	1788.18	418.354	1788.18	664.027
		1789.14	159.664	1789.14	190.874	1789.14	418.607	1789.14	663.516
		1790.11	159.774	1790.11	192.273	1790.11	419.028	1790.11	662.726
		1791.07	159.778	1791.07	192.782	1791.07	418.919	1791.07	662.525
		1792.04	159.681	1792.04	192.471	1792.04	418.314	1792.04	662.885
		1793	159.579	1793	192.973	1793	417.999	1793	663.11
		1793.96	159.465	1793.96	195.272	1793.96	418.336	1793.96	662.977
		1794.93	159.4	1794.93	196.69	1794.93	418.409	1794.93	662.987
		1795.89	159.441	1795.89	195.312	1795.89	417.361	1795.89	663.587
		1796.86	159.499	1796.86	193.597	1796.86	416.461	1796.86	664.094
		1797.82	159.523	1797.82	193.846	1797.82	417	1797.82	663.891
		1798.79	159.52	1798.79	194.743	1798.79	418.119	1798.79	663.345
		1799.75	159.467	1799.75	193.926	1799.75	418.563	1799.75	662.953
		1800.71	159.395	1800.71	191.832	1800.71	418.342	1800.71	662.744
		1801.68	159.412	1801.68	190.817	1801.68	417.963	1801.68	662.535
		1802.64	159.539	1802.64	191.527	1802.64	417.658	1802.64	662.285
		1803.61	159.658	1803.61	192.318	1803.61	417.744	1803.61	662.15
		1804.57	159.681	1804.57	191.949	1804.57	418.462	1804.57	662.244
		1805.54	159.625	1805.54	191.441	1805.54	419.267	1805.54	662.54
		1806.5	159.514	1806.5	192.674	1806.5	419.206	1806.5	663.025
		1807.46	159.358	1807.46	195.323	1807.46	418.382	1807.46	663.652
		1808.43	159.254	1808.43	196.15	1808.43	417.78	1808.43	663.922
		1809.39	159.185	1809.39	194.232	1809.39	417.336	1809.39	663.643
		1810.36	159.221	1810.36	192.999	1810.36	417.295	1810.36	663.54
		1811.32	159.538	1811.32	192.742	1811.32	418.056	1811.32	663.959
		1812.29	159.703	1812.29	192.8	1812.29	418.637	1812.29	664.047
		1813.25	159.5	1813.25	193.587	1813.25	418.817	1813.25	663.28
		1814.21	159.279	1814.21	194.044	1814.21	418.815	1814.21	662.55
		1815.18	159.234	1815.18	193.417	1815.18	418.657	1815.18	662.498
		1816.14	159.286	1816.14	192.213	1816.14	418.457	1816.14	662.678
		1817.11	159.366	1817.11	190.471	1817.11	418.384	1817.11	662.403
		1818.07	159.433	1818.07	188.847	1818.07	418.377	1818.07	661.834
		1819.03	159.42	1819.03	189.195	1819.03	418.146	1819.03	661.702
		1820	159.311	1820	191.947	1820	417.625	1820	662.221
		1820.96	159.168	1820.96	194.396	1820.96	417.243	1820.96	662.804
		1821.93	159.002	1821.93	194.495	1821.93	417.31	1821.93	663.015
		1822.89	158.921	1822.89	193.381	1822.89	417.724	1822.89	663.084
		1823.86	159.175	1823.86	192.22	1823.86	418.579	1823.86	663.396
		1824.82	159.62	1824.82	191.233	1824.82	419.61	1824.82	663.819
		1825.78	159.755	1825.78	191.518	1825.78	419.884	1825.78	663.922
		1826.75	159.589	1826.75	192.998	1826.75	419.419	1826.75	663.713
		1827.71	159.459	1827.71	193.626	1827.71	418.858	1827.71	663.379
		1828.68	159.436	1828.68	192.792	1828.68	418.3	1828.68	662.914
		1829.64	159.457	1829.64	192.557	1829.64	417.923	1829.64	662.731
		1830.61	159.508	1830.61	194.492	1830.61	417.834	1830.61	663.177
		1831.57	159.541	1831.57	196.158	1831.57	417.917	1831.57	663.668
		1832.53	159.499	1832.53	194.332	1832.53	418.099	1832.53	663.533
		1833.5	159.415	1833.5	190.582	1833.5	418.358	1833.5	663.005
		1834.46	159.358	1834.46	189.695	1834.46	418.695	1834.46	662.767
		1835.43	159.324	1835.43	191.679	1835.43	419.12	1835.43	662.821
		1836.39	159.308	1836.39	192.805	1836.39	419.038	1836.39	662.631
		1837.36	159.317	1837.36	192.234	1837.36	417.976	1837.36	661.854
		1838.32	159.318	1838.32	191.856	1838.32	417.192	1838.32	661.386
		1839.28	159.268	1839.28	192.237	1839.28	417.027	1839.28	661.493
		1840.25	159.244	1840.25	192.782	1840.25	417.163	1840.25	661.899
		1841.21	159.336	1841.21	193.463	1841.21	417.579	1841.21	662.821
		1842.18	159.454	1842.18	193.915	1842.18	418.082	1842.18	663.671
		1843.14	159.496	1843.14	193.406	1843.14	418.476	1843.14	663.657
		1844.1	159.474	1844.1	192.437	1844.1	418.773	1844.1	663.063
		1845.07	159.413	1845.07	192.355	1845.07	419.133	1845.07	662.668
		1846.03	159.337	1846.03	193.228	1846.03	419.511	1846.03	662.623
		1847	159.331	1847	193.554	1847	419.491	1847	662.493
		1847.96	159.445	1847.96	192.459	1847.96	418.845	1847.96	662.021
		1848.93	159.568	1848.93	191.161	1848.93	418.112	1848.93	661.425
		1849.89	159.543	1849.89	191.294	1849.89	418.002	1849.89	660.926
		1850.85	159.42	1850.85	192.378	1850.85	418.35	1850.85	660.624
		1851.82	159.404	1851.82	192.696	1851.82	418.56	1851.82	661.046
		1852.78	159.508	1852.78	192.21	1852.78	418.616	1852.78	662.288
		1853.75	159.51	1853.75	191.114	1853.75	418.723	1853.75	662.89
		1854.71	159.368	1854.71	188.946	1854.71	418.968	1854.71	662.642
		1855.67	159.259	1855.67	187.953	1855.67	419.049	1855.67	662.372
		1856.64	159.22	1856.64	189.294	1856.64	418.851	1856.64	662.302
		1857.6	159.215	1857.6	190.827	1857.6	418.525	1857.6	662.192
		1858.57	159.242	1858.57	191.21	1858.57	418.038	1858.57	661.712
		1859.53	159.265	1859.53	191.247	1859.53	417.552	1859.53	661.271
		1860.5	159.242	1860.5	191.709	1860.5	417.19	1860.5	661.346
		1861.46	159.199	1861.46	192.502	1861.46	416.991	1861.46	661.78
		1862.42	159.213	1862.42	193.485	1862.42	417.078	1862.42	662.213
		1863.39	159.291	1863.39	194.622	1863.39	417.458	1863.39	662.6
		1864.35	159.318	1864.35	195.127	1864.35	417.739	1864.35	662.907
		1865.32	159.194	1865.32	194.452	1865.32	417.72	1865.32	663.178
		1866.28	159.133	1866.28	193.641	1866.28	417.714	1866.28	663.236
		1867.25	159.384	1867.25	193.263	1867.25	418.032	1867.25	662.665
		1868.21	159.64	1868.21	193.099	1868.21	418.337	1868.21	662.148
		1869.17	159.545	1869.17	193.121	1869.17	418.324	1869.17	662.61
		1870.14	159.262	1870.14	193.075	1870.14	418.032	1870.14	663.472
		1871.1	159.062	1871.1	192.42	1871.1	417.316	1871.1	663.685
		1872.07	158.99	1872.07	191.285	1872.07	416.427	1872.07	663.216
		1873.03	159.044	1873.03	190.304	1873.03	416.312	1873.03	662.446
		1874	159.203	1874	189.725	1874	417.187	1874	661.591
		1874.96	159.336	1874.96	189.439	1874.96	418.001	1874.96	661.072
		1875.92	159.341	1875.92	189.368	1875.92	417.964	1875.92	661.209
		1876.89	159.263	1876.89	189.495	1876.89	417.453	1876.89	661.696
		1877.85	159.155	1877.85	189.772	1877.85	417.039	1877.85	662.053
		1878.82	159.035	1878.82	190.19	1878.82	416.728	1878.82	662.274
		1879.78	159.082	1879.78	191.002	1879.78	416.65	1879.78	662.371
		1880.74	159.386	1880.74	192.59	1880.74	416.908	1880.74	662.303
		1881.71	159.487	1881.71	192.985	1881.71	416.998	1881.71	662.306
		1882.67	159.263	1882.67	191.348	1882.67	416.768	1882.67	662.455
		1883.64	159.091	1883.64	190.33	1883.64	416.722	1883.64	662.57
		1884.6	159.066	1884.6	191.291	1884.6	417.327	1884.6	662.684
		1885.57	159.083	1885.57	191.969	1885.57	417.661	1885.57	662.613
		1886.53	159.119	1886.53	190.881	1886.53	417.018	1886.53	662.001
		1887.49	159.153	1887.49	189.332	1887.49	416.114	1887.49	661.389
		1888.46	159.153	1888.46	188.395	1888.46	415.612	1888.46	661.383
		1889.42	159.145	1889.42	188.189	1889.42	415.476	1889.42	661.819
		1890.39	159.214	1890.39	188.883	1890.39	415.487	1890.39	662.318
		1891.35	159.355	1891.35	190.423	1891.35	415.599	1891.35	662.776
		1892.32	159.346	1892.32	191.958	1892.32	415.942	1892.32	662.861
		1893.28	159.024	1893.28	193.281	1893.28	416.757	1893.28	662.26
		1894.24	158.719	1894.24	194.251	1894.24	417.379	1894.24	661.722
		1895.21	158.677	1895.21	194.965	1895.21	417.203	1895.21	661.855
		1896.17	158.768	1896.17	195.142	1896.17	416.742	1896.17	662.26
		1897.14	158.883	1897.14	194.098	1897.14	416.414	1897.14	662.647
		1898.1	158.989	1898.1	192.358	1898.1	416.282	1898.1	662.864
		1899.07	159.044	1899.07	190.851	1899.07	416.629	1899.07	662.479
		1900.03	159.047	1900.03	189.777	1900.03	417.285	1900.03	661.673
		1900.99	159.016	1900.99	189.288	1900.99	417.454	1900.99	661.348
		1901.96	158.962	1901.96	189.39	1901.96	416.941	1901.96	661.745
		1902.92	158.887	1902.92	189.675	1902.92	416.5	1902.92	662.142
		1903.89	158.79	1903.89	189.85	1903.89	416.664	1903.89	662.023
		1904.85	158.708	1904.85	190.101	1904.85	417.099	1904.85	661.688
		1905.82	158.698	1905.82	190.807	1905.82	417.338	1905.82	661.592
		1906.78	158.752	1906.78	191.71	1906.78	417.357	1906.78	661.696
		1907.74	158.841	1907.74	191.23	1907.74	416.957	1907.74	661.823
		1908.71	158.991	1908.71	188.77	1908.71	415.959	1908.71	662.012
		1909.67	159.05	1909.67	187.977	1909.67	415.43	1909.67	662.058
		1910.64	158.948	1910.64	190.013	1910.64	415.532	1910.64	661.911
		1911.6	158.902	1911.6	190.837	1911.6	415.693	1911.6	661.701
		1912.57	159.036	1912.57	188.129	1912.57	415.814	1912.57	661.356
		1913.53	159.122	1913.53	186.247	1913.53	415.969	1913.53	661.099
		1914.49	159.007	1914.49	188.32	1914.49	416.225	1914.49	661.162
		1915.46	158.853	1915.46	191.151	1915.46	416.526	1915.46	661.262
		1916.42	158.79	1916.42	191.895	1916.42	416.884	1916.42	660.988
		1917.39	158.788	1917.39	191.197	1917.39	417.198	1917.39	660.595
		1918.35	158.793	1918.35	190.593	1918.35	417.31	1918.35	660.726
		1919.32	158.797	1919.32	190.232	1919.32	417.2	1919.32	661.384
		1920.28	158.824	1920.28	189.418	1920.28	416.867	1920.28	661.748
		1921.24	158.898	1921.24	187.593	1921.24	416.221	1921.24	661.465
		1922.21	158.949	1922.21	186.462	1922.21	415.677	1922.21	661.221
		1923.17	158.932	1923.17	187.499	1923.17	415.45	1923.17	661.493
		1924.14	158.875	1924.14	188.927	1924.14	415.402	1924.14	661.808
		1925.1	158.764	1925.1	189.626	1925.1	415.606	1925.1	661.726
		1926.06	158.649	1926.06	189.488	1926.06	415.781	1926.06	661.454
		1927.03	158.609	1927.03	187.562	1927.03	415.38	1927.03	661.324
		1927.99	158.631	1927.99	184.99	1927.99	414.665	1927.99	661.283
		1928.96	158.677	1928.96	184.959	1928.96	414.401	1928.96	661.052
		1929.92	158.731	1929.92	187.654	1929.92	414.7	1929.92	660.628
		1930.88	158.77	1930.88	190.078	1930.88	415.02	1930.88	660.332
		1931.85	158.778	1931.85	190.556	1931.85	415.072	1931.85	660.327
		1932.81	158.775	1932.81	189.599	1932.81	415.23	1932.81	660.448
		1933.78	158.789	1933.78	187.613	1933.78	415.961	1933.78	660.535
		1934.74	158.801	1934.74	185.55	1934.74	416.873	1934.74	660.609
		1935.71	158.736	1935.71	186.098	1935.71	416.792	1935.71	660.695
		1936.67	158.598	1936.67	189.174	1936.67	415.765	1936.67	660.799
		1937.63	158.619	1937.63	190.906	1937.63	415.655	1937.63	661.038
		1938.6	158.836	1938.6	191.202	1938.6	416.671	1938.6	661.462
		1939.56	158.896	1939.56	190.23	1939.56	417.133	1939.56	661.572
		1940.53	158.689	1940.53	187.346	1940.53	416.625	1940.53	661.179
		1941.49	158.51	1941.49	185.344	1941.49	416.091	1941.49	660.842
		1942.46	158.472	1942.46	185.737	1942.46	415.924	1942.46	660.792
		1943.42	158.517	1943.42	186.746	1943.42	415.831	1943.42	660.862
		1944.38	158.65	1944.38	186.917	1944.38	415.49	1944.38	660.993
		1945.35	158.804	1945.35	186.711	1945.35	415.113	1945.35	661.097
		1946.31	158.847	1946.31	187.073	1946.31	415.08	1946.31	660.887
		1947.28	158.794	1947.28	187.827	1947.28	415.346	1947.28	660.456
		1948.24	158.761	1948.24	187.917	1948.24	415.75	1948.24	660.535
		1949.21	158.765	1949.21	187.066	1949.21	416.455	1949.21	661.448
		1950.17	158.765	1950.17	186.413	1950.17	416.657	1950.17	661.844
		1951.13	158.793	1951.13	186.141	1951.13	415.707	1951.13	660.96
		1952.1	158.763	1952.1	186.157	1952.1	414.932	1952.1	660.234
		1953.06	158.559	1953.06	186.61	1953.06	414.879	1953.06	660.243
		1954.03	158.37	1954.03	187.109	1954.03	415.093	1954.03	660.53
		1954.99	158.321	1954.99	187.252	1954.99	415.444	1954.99	660.833
		1955.95	158.385	1955.95	187.389	1955.95	415.709	1955.95	661.16
		1956.92	158.561	1956.92	188.273	1956.92	415.427	1956.92	661.662
		1957.88	158.782	1957.88	189.485	1957.88	414.892	1957.88	662.206
		1958.85	158.927	1958.85	189.785	1958.85	414.981	1958.85	662.495
		1959.81	158.963	1959.81	188.963	1959.81	415.804	1959.81	662.437
		1960.78	158.943	1960.78	187.993	1960.78	416.526	1960.78	662.014
		1961.74	158.903	1961.74	187.474	1961.74	416.671	1961.74	661.205
		1962.7	158.853	1962.7	187.2	1962.7	416.409	1962.7	660.441
		1963.67	158.79	1963.67	186.927	1963.67	415.709	1963.67	660.158
		1964.63	158.716	1964.63	186.623	1964.63	414.887	1964.63	660.266
		1965.6	158.64	1965.6	186.448	1965.6	414.633	1965.6	660.822
		1966.56	158.57	1966.56	186.219	1966.56	414.832	1966.56	661.61
		1967.53	158.546	1967.53	184.847	1967.53	415.125	1967.53	661.788
		1968.49	158.572	1968.49	182.572	1968.49	415.482	1968.49	661.366
		1969.45	158.647	1969.45	182.117	1969.45	415.928	1969.45	660.832
		1970.42	158.763	1970.42	184.151	1970.42	416.459	1970.42	660.305
		1971.38	158.786	1971.38	186.097	1971.38	416.416	1971.38	660.123
		1972.35	158.625	1972.35	186.541	1972.35	415.347	1972.35	660.504
		1973.31	158.447	1973.31	186.074	1973.31	414.222	1973.31	661.066
		1974.28	158.447	1974.28	185.245	1974.28	414.165	1974.28	661.399
		1975.24	158.551	1975.24	184.288	1975.24	414.816	1975.24	661.52
		1976.2	158.563	1976.2	183.93	1976.2	415.203	1976.2	661.478
		1977.17	158.481	1977.17	184.225	1977.17	415.337	1977.17	661.278
		1978.13	158.507	1978.13	184.509	1978.13	415.319	1978.13	661.085
		1979.1	158.747	1979.1	184.748	1979.1	415.121	1979.1	660.82
		1980.06	158.825	1980.06	185.013	1980.06	414.804	1980.06	660.736
		1981.03	158.559	1981.03	185.283	1981.03	414.117	1981.03	660.98
		1981.99	158.375	1981.99	185.55	1981.99	413.687	1981.99	661.169
		1982.95	158.471	1982.95	185.851	1982.95	413.798	1982.95	661.31
		1983.92	158.61	1983.92	186.212	1983.92	414.127	1983.92	661.282
		1984.88	158.674	1984.88	186.917	1984.88	414.654	1984.88	660.69
		1985.85	158.683	1985.85	187.438	1985.85	415.163	1985.85	660.099
		1986.81	158.657	1986.81	186.686	1986.81	415.438	1986.81	660.413
		1987.78	158.602	1987.78	185.279	1987.78	415.486	1987.78	661.287
		1988.74	158.504	1988.74	185.399	1988.74	415.27	1988.74	661.494
		1989.7	158.355	1989.7	187.397	1989.7	414.766	1989.7	660.827
		1990.67	158.315	1990.67	188.815	1990.67	414.618	1990.67	660.304
		1991.63	158.541	1991.63	188.995	1991.63	415.358	1991.63	660.221
		1992.6	158.707	1992.6	188.331	1992.6	415.907	1992.6	660.413
		1993.56	158.602	1993.56	186.101	1993.56	415.607	1993.56	661.168
		1994.53	158.445	1994.53	184.107	1994.53	415.091	1994.53	661.763
		1995.49	158.389	1995.49	183.899	1995.49	414.811	1995.49	661.415
		1996.45	158.365	1996.45	184.474	1996.45	414.571	1996.45	660.705
		1997.42	158.271	1997.42	184.875	1997.42	413.945	1997.42	660.322
		1998.38	158.158	1998.38	184.965	1998.38	413.26	1998.38	660.296
		1999.35	158.159	1999.35	184.7	1999.35	413.346	1999.35	660.622
		2000.31	158.272	2000.31	184.138	2000.31	414.167	2000.31	661.109
		2001.27	158.382	2001.27	183.276	2001.27	414.831	2001.27	661.099
		2002.24	158.425	2002.24	182.177	2002.24	414.914	2002.24	660.318
		2003.2	158.373	2003.2	181.8	2003.2	414.843	2003.2	659.59
		2004.17	158.175	2004.17	183.219	2004.17	414.986	2004.17	659.697
		2005.13	157.969	2005.13	185.278	2005.13	415.308	2005.13	660.205
		2006.1	157.997	2006.1	186.056	2006.1	415.956	2006.1	660.455
		2007.06	158.185	2007.06	185.884	2007.06	416.658	2007.06	660.483
		2008.02	158.341	2008.02	185.753	2008.02	416.373	2008.02	660.349
		2008.99	158.458	2008.99	185.69	2008.99	415.326	2008.99	660.111
[truncated: 1,531 more rows]

## Sheet: Figure 5
Figure 5a			Figure 5
Polarization curve of all catalysts			HER performance
CFP		20%Pt/C		1T-MoS2		FeO@1T-MoS2		CoO@1T-MoS2		NiO@1T-MoS2			After 3000 cycles			T-160		T-180		T-200		T-220
0.16996	-0.25867	0.05251	0.45381	0.17	-0.9722	0.17	0.48334	0.17	-1.764	0.17	2.337		0.05082	2.20032		0.216	1.712	0.216	2.424	0.216	0.4	0.216	1.553
0.16939	-0.2592	0.05207	0.42193	0.169	-1.005	0.169	0.3902	0.169	-1.76	0.169	2.332		0.05063	2.18864		0.215	1.719	0.215	2.421	0.215	0.393	0.215	1.558
0.16838	-0.26014	0.05101	0.41438	0.168	-1.008	0.168	0.36929	0.168	-1.754	0.168	2.328		0.05043	2.18016		0.214	1.732	0.214	2.423	0.214	0.39	0.214	1.564
0.16736	-0.2611	0.05011	0.41051	0.167	-1.006	0.167	0.35599	0.167	-1.748	0.167	2.324		0.05022	2.17736		0.213	1.744	0.213	2.423	0.213	0.384	0.213	1.568
0.16636	-0.26209	0.049	0.40564	0.166	-1.006	0.166	0.35409	0.166	-1.745	0.166	2.324		0.05001	2.17288		0.212	1.756	0.212	2.423	0.212	0.379	0.212	1.571
0.16616	-0.26228	0.04894	0.40539	0.165	-1.005	0.165	0.34268	0.165	-1.744	0.165	2.324		0.04981	2.1648		0.211	1.765	0.211	2.422	0.211	0.376	0.211	1.573
0.16596	-0.26245	0.04889	0.40542	0.164	-1.009	0.164	0.32748	0.164	-1.741	0.164	2.318		0.04962	2.15632		0.21	1.775	0.21	2.422	0.21	0.369	0.21	1.576
0.16577	-0.26265	0.04884	0.40535	0.163	-1.009	0.163	0.31607	0.163	-1.738	0.163	2.316		0.04942	2.1496		0.209	1.78	0.209	2.421	0.209	0.367	0.209	1.579
0.16556	-0.26285	0.04879	0.40505	0.162	-1.009	0.162	0.31037	0.162	-1.735	0.162	2.313		0.04921	2.14064		0.208	1.786	0.208	2.417	0.208	0.362	0.208	1.582
0.16536	-0.26304	0.04874	0.4048	0.161	-1.014	0.161	0.30086	0.161	-1.732	0.161	2.311		0.04901	2.13768		0.207	1.794	0.207	2.415	0.207	0.359	0.207	1.583
0.16516	-0.26322	0.04868	0.40464	0.16	-1.013	0.16	0.29516	0.16	-1.727	0.16	2.309		0.04882	2.13112		0.206	1.798	0.206	2.415	0.206	0.359	0.206	1.586
0.16497	-0.2634	0.04863	0.4048	0.159	-1.018	0.159	0.28376	0.159	-1.725	0.159	2.304		0.04862	2.12296		0.205	1.805	0.205	2.413	0.205	0.352	0.205	1.584
0.16477	-0.26359	0.04858	0.40444	0.158	-1.02	0.158	0.27425	0.158	-1.721	0.158	2.301		0.04842	2.11824		0.204	1.812	0.204	2.414	0.204	0.349	0.204	1.588
0.16457	-0.26378	0.04852	0.40437	0.157	-1.022	0.157	0.26855	0.157	-1.717	0.157	2.3		0.04822	2.10752		0.203	1.815	0.203	2.412	0.203	0.344	0.203	1.591
0.16437	-0.26398	0.04847	0.4036	0.156	-1.024	0.156	0.26285	0.156	-1.715	0.156	2.298		0.04802	2.09528		0.202	1.817	0.202	2.409	0.202	0.342	0.202	1.59
0.16417	-0.26418	0.04842	0.40298	0.155	-1.023	0.155	0.24574	0.155	-1.713	0.155	2.292		0.04781	2.08568		0.201	1.819	0.201	2.409	0.201	0.34	0.201	1.59
0.16396	-0.26438	0.04837	0.40278	0.154	-1.025	0.154	0.23053	0.154	-1.711	0.154	2.288		0.04761	2.08072		0.2	1.822	0.2	2.409	0.2	0.335	0.2	1.587
0.16376	-0.26458	0.04831	0.40271	0.153	-1.029	0.153	0.22863	0.153	-1.709	0.153	2.281		0.04741	2.07384		0.199	1.825	0.199	2.404	0.199	0.333	0.199	1.585
0.16357	-0.26477	0.04826	0.40267	0.152	-1.033	0.152	0.22293	0.152	-1.708	0.152	2.277		0.04722	2.07112		0.198	1.829	0.198	2.401	0.198	0.33	0.198	1.587
0.16337	-0.26497	0.0482	0.4026	0.151	-1.034	0.151	0.21343	0.151	-1.704	0.151	2.274		0.04702	2.06168		0.197	1.832	0.197	2.398	0.197	0.328	0.197	1.587
0.16316	-0.26518	0.04815	0.40246	0.15	-1.036	0.15	0.20012	0.15	-1.702	0.15	2.271		0.04682	2.05032		0.196	1.834	0.196	2.396	0.196	0.325	0.196	1.586
0.16295	-0.26539	0.0481	0.4021	0.149	-1.037	0.149	0.19632	0.149	-1.702	0.149	2.272		0.04661	2.04656		0.195	1.835	0.195	2.392	0.195	0.323	0.195	1.586
0.16275	-0.26558	0.04805	0.40198	0.148	-1.042	0.148	0.18872	0.148	-1.696	0.148	2.269		0.04642	2.04336		0.194	1.833	0.194	2.392	0.194	0.321	0.194	1.583
0.16256	-0.26577	0.048	0.40183	0.147	-1.046	0.147	0.18111	0.147	-1.695	0.147	2.265		0.04623	2.03584		0.193	1.835	0.193	2.392	0.193	0.318	0.193	1.583
0.16237	-0.26596	0.04794	0.4017	0.146	-1.05	0.146	0.17351	0.146	-1.695	0.146	2.258		0.04603	2.0268		0.192	1.838	0.192	2.388	0.192	0.314	0.192	1.583
0.16217	-0.26616	0.04789	0.40166	0.145	-1.051	0.145	0.16591	0.145	-1.692	0.145	2.256		0.04583	2.01888		0.191	1.838	0.191	2.385	0.191	0.312	0.191	1.584
0.16196	-0.26638	0.04784	0.40109	0.144	-1.054	0.144	0.1545	0.144	-1.69	0.144	2.252		0.04562	2.00776		0.19	1.838	0.19	2.381	0.19	0.313	0.19	1.579
0.16176	-0.26659	0.04779	0.40065	0.143	-1.058	0.143	0.145	0.143	-1.689	0.143	2.249		0.04542	1.99912		0.189	1.838	0.189	2.385	0.189	0.308	0.189	1.579
0.16155	-0.26678	0.04773	0.40034	0.142	-1.058	0.142	0.13549	0.142	-1.688	0.142	2.249		0.04521	1.99464		0.188	1.843	0.188	2.379	0.188	0.304	0.188	1.578
0.16136	-0.26697	0.04768	0.40046	0.141	-1.063	0.141	0.12409	0.141	-1.684	0.141	2.247		0.04501	1.98864		0.187	1.839	0.187	2.376	0.187	0.303	0.187	1.58
0.16116	-0.26718	0.04763	0.4003	0.14	-1.065	0.14	0.11649	0.14	-1.682	0.14	2.241		0.04481	1.98168		0.186	1.839	0.186	2.372	0.186	0.302	0.186	1.577
0.16095	-0.26737	0.04757	0.40029	0.139	-1.07	0.139	0.11459	0.139	-1.679	0.139	2.239		0.04461	1.97176		0.185	1.84	0.185	2.371	0.185	0.301	0.185	1.577
0.16075	-0.26757	0.04752	0.4	0.138	-1.072	0.138	0.10128	0.138	-1.676	0.138	2.239		0.04441	1.96472		0.184	1.839	0.184	2.37	0.184	0.297	0.184	1.574
0.16056	-0.26777	0.04747	0.39958	0.137	-1.075	0.137	0.09368	0.137	-1.674	0.137	2.232		0.0442	1.96104		0.183	1.837	0.183	2.368	0.183	0.295	0.183	1.572
0.16036	-0.26795	0.04741	0.3995	0.136	-1.081	0.136	0.08417	0.136	-1.667	0.136	2.229		0.044	1.95976		0.182	1.838	0.182	2.362	0.182	0.294	0.182	1.571
0.16016	-0.26813	0.04736	0.39937	0.135	-1.084	0.135	0.08037	0.135	-1.663	0.135	2.225		0.04381	1.95104		0.181	1.836	0.181	2.365	0.181	0.292	0.181	1.571
0.15996	-0.26833	0.04731	0.39943	0.134	-1.085	0.134	0.06707	0.134	-1.659	0.134	2.225		0.04362	1.93944		0.18	1.837	0.18	2.358	0.18	0.29	0.18	1.571
0.15977	-0.26853	0.04726	0.39923	0.133	-1.091	0.133	0.05946	0.133	-1.66	0.133	2.219		0.04342	1.93184		0.179	1.838	0.179	2.356	0.179	0.289	0.179	1.569
0.15938	-0.26894	0.04721	0.39898	0.132	-1.093	0.132	0.04996	0.132	-1.654	0.132	2.216		0.04322	1.92336		0.178	1.833	0.178	2.355	0.178	0.288	0.178	1.565
0.15917	-0.26914	0.04716	0.39836	0.131	-1.096	0.131	0.04616	0.131	-1.651	0.131	2.213		0.04302	1.91416		0.177	1.833	0.177	2.354	0.177	0.285	0.177	1.565
0.15897	-0.26935	0.0471	0.39796	0.13	-1.099	0.13	0.03855	0.13	-1.647	0.13	2.209		0.04281	1.90592		0.176	1.832	0.176	2.35	0.176	0.284	0.176	1.564
0.15877	-0.26954	0.04705	0.39775	0.129	-1.104	0.129	0.02905	0.129	-1.643	0.129	2.208		0.04262	1.89848		0.175	1.831	0.175	2.346	0.175	0.28	0.175	1.564
0.15856	-0.26974	0.04699	0.39742	0.128	-1.107	0.128	0.02145	0.128	-1.637	0.128	2.204		0.04243	1.88728		0.174	1.833	0.174	2.346	0.174	0.28	0.174	1.563
0.15836	-0.26995	0.04694	0.39731	0.127	-1.108	0.127	0.01194	0.127	-1.636	0.127	2.202		0.04223	1.87928		0.173	1.829	0.173	2.342	0.173	0.278	0.173	1.56
0.15815	-0.27016	0.04689	0.39695	0.126	-1.116	0.126	0.00244	0.126	-1.633	0.126	2.198		0.04202	1.87304		0.172	1.828	0.172	2.341	0.172	0.275	0.172	1.558
0.15795	-0.27036	0.04683	0.39666	0.125	-1.116	0.125	-0.00326	0.125	-1.627	0.125	2.194		0.04182	1.86376		0.171	1.824	0.171	2.337	0.171	0.273	0.171	1.559
0.15776	-0.27056	0.04678	0.39634	0.124	-1.122	0.124	-0.01087	0.124	-1.62	0.124	2.193		0.04162	1.85968		0.17	1.822	0.17	2.337	0.17	0.271	0.17	1.556
0.15756	-0.27077	0.04673	0.39624	0.123	-1.125	0.123	-0.02037	0.123	-1.618	0.123	2.188		0.04142	1.85048		0.169	1.822	0.169	2.332	0.169	0.27	0.169	1.554
0.15736	-0.27096	0.04668	0.39611	0.122	-1.127	0.122	-0.02797	0.122	-1.612	0.122	2.189		0.04122	1.84304		0.168	1.819	0.168	2.328	0.168	0.271	0.168	1.554
0.15716	-0.27117	0.04663	0.39607	0.121	-1.131	0.121	-0.03558	0.121	-1.604	0.121	2.181		0.04103	1.8368		0.167	1.817	0.167	2.324	0.167	0.269	0.167	1.553
0.15696	-0.27141	0.04657	0.39557	0.12	-1.135	0.12	-0.04318	0.12	-1.602	0.12	2.176		0.04083	1.82608		0.166	1.816	0.166	2.324	0.166	0.269	0.166	1.549
0.15675	-0.27162	0.04652	0.3948	0.119	-1.137	0.119	-0.05649	0.119	-1.596	0.119	2.174		0.04062	1.81472		0.165	1.812	0.165	2.324	0.165	0.263	0.165	1.551
0.15655	-0.27182	0.04646	0.39471	0.118	-1.143	0.118	-0.06029	0.118	-1.594	0.118	2.17		0.04041	1.8088		0.164	1.811	0.164	2.318	0.164	0.263	0.164	1.546
0.15635	-0.27202	0.04641	0.3946	0.117	-1.145	0.117	-0.0774	0.117	-1.586	0.117	2.168		0.04021	1.80248		0.163	1.809	0.163	2.316	0.163	0.26	0.163	1.546
0.15615	-0.27221	0.04636	0.3947	0.116	-1.149	0.116	-0.085	0.116	-1.579	0.116	2.166		0.04	1.7924		0.162	1.808	0.162	2.313	0.162	0.26	0.162	1.543
0.15595	-0.27242	0.04631	0.39456	0.115	-1.152	0.115	-0.0888	0.115	-1.576	0.115	2.16		0.0398	1.78744		0.161	1.807	0.161	2.311	0.161	0.258	0.161	1.542
0.15574	-0.27264	0.04625	0.39454	0.114	-1.155	0.114	-0.0964	0.114	-1.57	0.114	2.156		0.0396	1.77824		0.16	1.803	0.16	2.309	0.16	0.256	0.16	1.54
0.15554	-0.27284	0.0462	0.39439	0.113	-1.16	0.113	-0.1002	0.113	-1.565	0.113	2.154		0.03939	1.77072		0.159	1.8	0.159	2.304	0.159	0.255	0.159	1.54
0.15536	-0.27303	0.04615	0.39404	0.112	-1.161	0.112	-0.11351	0.112	-1.561	0.112	2.151		0.0392	1.76736		0.158	1.8	0.158	2.301	0.158	0.254	0.158	1.538
0.15516	-0.27323	0.0461	0.39409	0.111	-1.165	0.111	-0.12301	0.111	-1.556	0.111	2.147		0.039	1.76104		0.157	1.799	0.157	2.3	0.157	0.252	0.157	1.535
0.15497	-0.27342	0.04604	0.39387	0.11	-1.169	0.11	-0.13442	0.11	-1.554	0.11	2.146		0.0388	1.75144		0.156	1.795	0.156	2.298	0.156	0.253	0.156	1.536
0.15477	-0.27365	0.04599	0.39381	0.109	-1.172	0.109	-0.14392	0.109	-1.549	0.109	2.14		0.03859	1.7436		0.155	1.791	0.155	2.292	0.155	0.25	0.155	1.534
0.15456	-0.27389	0.04594	0.39356	0.108	-1.174	0.108	-0.15153	0.108	-1.544	0.108	2.133		0.0384	1.732		0.154	1.79	0.154	2.288	0.154	0.249	0.154	1.532
0.15434	-0.2741	0.04589	0.39287	0.107	-1.181	0.107	-0.15723	0.107	-1.538	0.107	2.131		0.0382	1.71864		0.153	1.786	0.153	2.281	0.153	0.246	0.153	1.527
0.15415	-0.27431	0.04583	0.39233	0.106	-1.185	0.106	-0.16483	0.106	-1.537	0.106	2.127		0.03799	1.71416		0.152	1.785	0.152	2.277	0.152	0.245	0.152	1.527
0.15394	-0.27452	0.04578	0.39215	0.105	-1.186	0.105	-0.17434	0.105	-1.533	0.105	2.123		0.03779	1.7068		0.151	1.783	0.151	2.274	0.151	0.245	0.151	1.525
0.15374	-0.27472	0.04572	0.39227	0.104	-1.192	0.104	-0.18194	0.104	-1.531	0.104	2.116		0.0376	1.69832		0.15	1.781	0.15	2.271	0.15	0.243	0.15	1.522
0.15355	-0.27493	0.04567	0.39187	0.103	-1.198	0.103	-0.18764	0.103	-1.529	0.103	2.113		0.0374	1.69176		0.149	1.778	0.149	2.272	0.149	0.241	0.149	1.525
0.15335	-0.27515	0.04562	0.39178	0.102	-1.2	0.102	-0.19524	0.102	-1.525	0.102	2.108		0.03719	1.68136		0.148	1.777	0.148	2.269	0.148	0.243	0.148	1.523
0.15315	-0.27535	0.04556	0.39138	0.101	-1.205	0.101	-0.20665	0.101	-1.524	0.101	2.104		0.03699	1.67264		0.147	1.774	0.147	2.265	0.147	0.241	0.147	1.521
0.15295	-0.27557	0.04551	0.39136	0.1	-1.212	0.1	-0.21805	0.1	-1.521	0.1	2.099		0.03679	1.66496		0.146	1.774	0.146	2.258	0.146	0.235	0.146	1.518
0.15276	-0.27579	0.04546	0.39129	0.099	-1.216	0.099	-0.22756	0.099	-1.518	0.099	2.096		0.0366	1.66224		0.145	1.77	0.145	2.256	0.145	0.233	0.145	1.516
0.15256	-0.27598	0.0454	0.39124	0.098	-1.219	0.098	-0.23896	0.098	-1.517	0.098	2.09		0.0364	1.65496		0.144	1.766	0.144	2.252	0.144	0.233	0.144	1.515
0.15236	-0.27619	0.04535	0.3912	0.097	-1.225	0.097	-0.24657	0.097	-1.517	0.097	2.086		0.03621	1.65144		0.143	1.763	0.143	2.249	0.143	0.231	0.143	1.511
0.15215	-0.27641	0.0453	0.39113	0.096	-1.233	0.096	-0.25797	0.096	-1.513	0.096	2.079		0.03601	1.63632		0.142	1.761	0.142	2.249	0.142	0.23	0.142	1.512
0.15194	-0.27663	0.04525	0.39086	0.095	-1.239	0.095	-0.26367	0.095	-1.511	0.095	2.073		0.0358	1.61904		0.141	1.761	0.141	2.247	0.141	0.228	0.141	1.509
0.15174	-0.27684	0.04519	0.3903	0.094	-1.244	0.094	-0.28078	0.094	-1.51	0.094	2.07		0.0356	1.61224		0.14	1.76	0.14	2.241	0.14	0.228	0.14	1.506
0.15155	-0.27705	0.04514	0.39011	0.093	-1.249	0.093	-0.28838	0.093	-1.51	0.093	2.067		0.0354	1.60656		0.139	1.755	0.139	2.239	0.139	0.227	0.139	1.505
0.15135	-0.27724	0.04509	0.3899	0.092	-1.254	0.092	-0.29599	0.092	-1.508	0.092	2.061		0.0352	1.60296		0.138	1.751	0.138	2.239	0.138	0.226	0.138	1.503
0.15116	-0.27745	0.04504	0.38982	0.091	-1.26	0.091	-0.31309	0.091	-1.51	0.091	2.056		0.035	1.59928		0.137	1.747	0.137	2.232	0.137	0.223	0.137	1.501
0.15095	-0.27769	0.04499	0.38979	0.09	-1.268	0.09	-0.3169	0.09	-1.51	0.09	2.051		0.0348	1.59072		0.136	1.745	0.136	2.229	0.136	0.222	0.136	1.499
0.15074	-0.2779	0.04493	0.38942	0.089	-1.268	0.089	-0.3245	0.089	-1.508	0.089	2.045		0.0346	1.5748		0.135	1.745	0.135	2.225	0.135	0.22	0.135	1.497
0.15055	-0.2781	0.04488	0.38921	0.088	-1.274	0.088	-0.34161	0.088	-1.505	0.088	2.037		0.0344	1.56576		0.134	1.741	0.134	2.225	0.134	0.221	0.134	1.495
0.15035	-0.27831	0.04483	0.38901	0.087	-1.282	0.087	-0.35301	0.087	-1.504	0.087	2.03		0.03419	1.56112		0.133	1.74	0.133	2.219	0.133	0.217	0.133	1.494
0.15016	-0.27852	0.04477	0.38909	0.086	-1.286	0.086	-0.36442	0.086	-1.502	0.086	2.024		0.03399	1.55432		0.132	1.738	0.132	2.216	0.132	0.216	0.132	1.494
0.14997	-0.27871	0.04472	0.38897	0.085	-1.289	0.085	-0.36252	0.085	-1.504	0.085	2.019		0.0338	1.552		0.131	1.734	0.131	2.213	0.131	0.215	0.131	1.491
0.14977	-0.27893	0.04467	0.38895	0.084	-1.294	0.084	-0.36822	0.084	-1.505	0.084	2.012		0.03361	1.54696		0.13	1.734	0.13	2.209	0.13	0.214	0.13	1.487
0.14956	-0.27916	0.04462	0.38861	0.083	-1.301	0.083	-0.38342	0.083	-1.506	0.083	2.006		0.03341	1.53752		0.129	1.733	0.129	2.208	0.129	0.212	0.129	1.486
0.14937	-0.27939	0.04457	0.38808	0.082	-1.308	0.082	-0.39673	0.082	-1.505	0.082	1.998		0.0332	1.52472		0.128	1.726	0.128	2.204	0.128	0.21	0.128	1.486
0.14917	-0.27962	0.04451	0.3876	0.081	-1.311	0.081	-0.40433	0.081	-1.508	0.081	1.991		0.03301	1.51264		0.127	1.722	0.127	2.202	0.127	0.209	0.127	1.481
0.14896	-0.27982	0.04446	0.38715	0.08	-1.319	0.08	-0.41004	0.08	-1.505	0.08	1.985		0.0328	1.50144		0.126	1.72	0.126	2.198	0.126	0.207	0.126	1.48
0.14875	-0.28004	0.0444	0.38706	0.079	-1.324	0.079	-0.42334	0.079	-1.503	0.079	1.979		0.0326	1.49312		0.125	1.718	0.125	2.194	0.125	0.207	0.125	1.478
0.14855	-0.28026	0.04435	0.38684	0.078	-1.328	0.078	-0.43284	0.078	-1.509	0.078	1.969		0.03241	1.48576		0.124	1.716	0.124	2.193	0.124	0.206	0.124	1.476
0.14834	-0.28048	0.0443	0.38661	0.077	-1.333	0.077	-0.44425	0.077	-1.509	0.077	1.96		0.03221	1.47536		0.123	1.713	0.123	2.188	0.123	0.206	0.123	1.473
0.14815	-0.28069	0.04425	0.38618	0.076	-1.337	0.076	-0.44805	0.076	-1.506	0.076	1.953		0.032	1.46648		0.122	1.711	0.122	2.189	0.122	0.203	0.122	1.472
0.14795	-0.28092	0.04419	0.38604	0.075	-1.343	0.075	-0.45946	0.075	-1.506	0.075	1.946		0.0318	1.458		0.121	1.708	0.121	2.181	0.121	0.2	0.121	1.465
0.14775	-0.28113	0.04414	0.38604	0.074	-1.35	0.074	-0.46706	0.074	-1.51	0.074	1.938		0.03161	1.45032		0.12	1.707	0.12	2.176	0.12	0.199	0.12	1.463
0.14756	-0.28133	0.04408	0.38587	0.073	-1.353	0.073	-0.47846	0.073	-1.51	0.073	1.929		0.03141	1.44296		0.119	1.702	0.119	2.174	0.119	0.196	0.119	1.463
0.14735	-0.28156	0.04403	0.38581	0.072	-1.358	0.072	-0.48797	0.072	-1.508	0.072	1.924		0.03121	1.43728		0.118	1.701	0.118	2.17	0.118	0.197	0.118	1.462
0.14715	-0.28179	0.04398	0.38532	0.071	-1.366	0.071	-0.49937	0.071	-1.513	0.071	1.913		0.03101	1.42448		0.117	1.698	0.117	2.168	0.117	0.195	0.117	1.456
0.14696	-0.28201	0.04393	0.38483	0.07	-1.372	0.07	-0.50698	0.07	-1.514	0.07	1.904		0.0308	1.41048		0.116	1.695	0.116	2.166	0.116	0.194	0.116	1.455
0.14675	-0.28223	0.04388	0.38438	0.069	-1.375	0.069	-0.50698	0.069	-1.515	0.069	1.895		0.03059	1.4032		0.115	1.693	0.115	2.16	0.115	0.19	0.115	1.45
0.14654	-0.28246	0.04382	0.38432	0.068	-1.379	0.068	-0.51648	0.068	-1.515	0.068	1.883		0.03039	1.3968		0.114	1.688	0.114	2.156	0.114	0.188	0.114	1.45
0.14634	-0.28266	0.04377	0.38423	0.067	-1.385	0.067	-0.52979	0.067	-1.514	0.067	1.875		0.03018	1.39048		0.113	1.685	0.113	2.154	0.113	0.19	0.113	1.448
0.14614	-0.28288	0.04372	0.38419	0.066	-1.391	0.066	-0.54309	0.066	-1.52	0.066	1.863		0.02999	1.38168		0.112	1.684	0.112	2.151	0.112	0.186	0.112	1.445
0.14594	-0.2831	0.04366	0.38398	0.065	-1.396	0.065	-0.54119	0.065	-1.522	0.065	1.855		0.02979	1.37096		0.111	1.683	0.111	2.147	0.111	0.185	0.111	1.439
0.14575	-0.28331	0.04361	0.38349	0.064	-1.402	0.064	-0.5545	0.064	-1.526	0.064	1.84		0.02959	1.36224		0.11	1.678	0.11	2.146	0.11	0.182	0.11	1.434
0.14555	-0.28353	0.04356	0.38344	0.063	-1.407	0.063	-0.5583	0.063	-1.525	0.063	1.828		0.02939	1.35808		0.109	1.673	0.109	2.14	0.109	0.183	0.109	1.431
0.14535	-0.28375	0.04351	0.38324	0.062	-1.413	0.062	-0.5735	0.062	-1.529	0.062	1.816		0.0292	1.35104		0.108	1.668	0.108	2.133	0.108	0.181	0.108	1.429
0.14515	-0.28397	0.04346	0.38326	0.061	-1.418	0.061	-0.58491	0.061	-1.535	0.061	1.804		0.02899	1.34024		0.107	1.664	0.107	2.131	0.107	0.178	0.107	1.427
0.14496	-0.2842	0.0434	0.38304	0.06	-1.423	0.06	-0.59821	0.06	-1.533	0.06	1.791		0.0288	1.33288		0.106	1.661	0.106	2.127	0.106	0.175	0.106	1.426
0.14476	-0.28444	0.04335	0.38272	0.059	-1.425	0.059	-0.60772	0.059	-1.533	0.059	1.783		0.0286	1.31888		0.105	1.658	0.105	2.123	0.105	0.172	0.105	1.42
0.14456	-0.28467	0.0433	0.38207	0.058	-1.432	0.058	-0.61342	0.058	-1.535	0.058	1.766		0.02839	1.30616		0.104	1.654	0.104	2.116	0.104	0.172	0.104	1.416
0.14435	-0.2849	0.04325	0.38145	0.057	-1.437	0.057	-0.61532	0.057	-1.539	0.057	1.749		0.02818	1.29912		0.103	1.652	0.103	2.113	0.103	0.169	0.103	1.414
0.14415	-0.28512	0.04319	0.38144	0.056	-1.443	0.056	-0.62863	0.056	-1.542	0.056	1.736		0.02797	1.2904		0.102	1.647	0.102	2.108	0.102	0.167	0.102	1.411
0.14394	-0.28534	0.04314	0.38116	0.055	-1.45	0.055	-0.63813	0.055	-1.546	0.055	1.718		0.02777	1.27976		0.101	1.642	0.101	2.104	0.101	0.166	0.101	1.409
0.14374	-0.28557	0.04309	0.38111	0.054	-1.45	0.054	-0.64573	0.054	-1.545	0.054	1.703		0.02757	1.2704		0.1	1.64	0.1	2.099	0.1	0.165	0.1	1.403
0.14354	-0.28579	0.04304	0.38094	0.053	-1.457	0.053	-0.65334	0.053	-1.546	0.053	1.69		0.02737	1.2648		0.099	1.637	0.099	2.096	0.099	0.162	0.099	1.401
0.14334	-0.28602	0.04298	0.38061	0.052	-1.462	0.052	-0.66474	0.052	-1.55	0.052	1.674		0.02716	1.2552		0.098	1.63	0.098	2.09	0.098	0.158	0.098	1.397
0.14314	-0.28625	0.04293	0.38029	0.051	-1.47	0.051	-0.67235	0.051	-1.549	0.051	1.655		0.02697	1.2496		0.097	1.626	0.097	2.086	0.097	0.157	0.097	1.395
0.14295	-0.28647	0.04287	0.38018	0.05	-1.474	0.05	-0.68375	0.05	-1.553	0.05	1.635		0.02678	1.23808		0.096	1.622	0.096	2.079	0.096	0.153	0.096	1.39
0.14276	-0.28668	0.04282	0.38024	0.049	-1.478	0.049	-0.69325	0.049	-1.556	0.049	1.616		0.02658	1.22744		0.095	1.619	0.095	2.073	0.095	0.153	0.095	1.388
0.14256	-0.28691	0.04277	0.37997	0.048	-1.485	0.048	-0.69516	0.048	-1.559	0.048	1.599		0.02638	1.21976		0.094	1.616	0.094	2.07	0.094	0.149	0.094	1.384
0.14235	-0.28715	0.04271	0.3797	0.047	-1.489	0.047	-0.71226	0.047	-1.561	0.047	1.577		0.02618	1.20776		0.093	1.61	0.093	2.067	0.093	0.149	0.093	1.379
0.14214	-0.28738	0.04266	0.37903	0.046	-1.495	0.046	-0.71796	0.046	-1.564	0.046	1.556		0.02598	1.19736		0.092	1.605	0.092	2.061	0.092	0.144	0.092	1.376
0.14194	-0.28762	0.04261	0.37869	0.045	-1.504	0.045	-0.73317	0.045	-1.566	0.045	1.534		0.02577	1.19032		0.091	1.602	0.091	2.056	0.091	0.143	0.091	1.376
0.14175	-0.28785	0.04255	0.3785	0.044	-1.505	0.044	-0.73887	0.044	-1.567	0.044	1.513		0.02557	1.1828		0.09	1.596	0.09	2.051	0.09	0.14	0.09	1.372
0.14155	-0.28806	0.0425	0.37838	0.043	-1.51	0.043	-0.74838	0.043	-1.569	0.043	1.49		0.02538	1.17056		0.089	1.59	0.089	2.045	0.089	0.137	0.089	1.365
0.14136	-0.28828	0.04245	0.3783	0.042	-1.513	0.042	-0.75218	0.042	-1.573	0.042	1.466		0.02518	1.16248		0.088	1.585	0.088	2.037	0.088	0.135	0.088	1.363
0.14116	-0.28851	0.0424	0.37825	0.041	-1.518	0.041	-0.76358	0.041	-1.575	0.041	1.442		0.02498	1.15096		0.087	1.584	0.087	2.03	0.087	0.132	0.087	1.357
0.14097	-0.28874	0.04234	0.37811	0.04	-1.525	0.04	-0.77499	0.04	-1.578	0.04	1.417		0.02478	1.14016		0.086	1.58	0.086	2.024	0.086	0.129	0.086	1.354
0.14076	-0.28897	0.04229	0.37766	0.039	-1.532	0.039	-0.78639	0.039	-1.577	0.039	1.39		0.02457	1.13376		0.085	1.575	0.085	2.019	0.085	0.129	0.085	1.352
0.14056	-0.2892	0.04224	0.37753	0.038	-1.536	0.038	-0.794	0.038	-1.582	0.038	1.363		0.02438	1.12552		0.084	1.568	0.084	2.012	0.084	0.124	0.084	1.348
0.14036	-0.28942	0.04219	0.37729	0.037	-1.543	0.037	-0.8035	0.037	-1.587	0.037	1.338		0.02418	1.11744		0.083	1.563	0.083	2.006	0.083	0.123	0.083	1.343
0.14018	-0.28963	0.04213	0.37716	0.036	-1.545	0.036	-0.81491	0.036	-1.588	0.036	1.306		0.02397	1.1104		0.082	1.561	0.082	1.998	0.082	0.122	0.082	1.339
0.13998	-0.28986	0.04208	0.37719	0.035	-1.55	0.035	-0.82061	0.035	-1.591	0.035	1.274		0.02377	1.102		0.081	1.555	0.081	1.991	0.081	0.116	0.081	1.335
0.13977	-0.2901	0.04198	0.37632	0.034	-1.558	0.034	-0.82441	0.034	-1.595	0.034	1.244		0.02358	1.0872		0.08	1.549	0.08	1.985	0.08	0.112	0.08	1.329
0.13957	-0.29034	0.04192	0.37581	0.033	-1.563	0.033	-0.83772	0.033	-1.595	0.033	1.211		0.02338	1.07416		0.079	1.543	0.079	1.979	0.079	0.108	0.079	1.327
0.13936	-0.29057	0.04187	0.37574	0.032	-1.566	0.032	-0.84342	0.032	-1.601	0.032	1.178		0.02317	1.06168		0.078	1.537	0.078	1.969	0.078	0.107	0.078	1.326
0.13916	-0.2908	0.04181	0.3753	0.031	-1.572	0.031	-0.85102	0.031	-1.602	0.031	1.143		0.02297	1.05		0.077	1.532	0.077	1.96	0.077	0.109	0.077	1.317
0.13896	-0.29103	0.04176	0.37515	0.03	-1.577	0.03	-0.86052	0.03	-1.607	0.03	1.108		0.02277	1.04536		0.076	1.526	0.076	1.953	0.076	0.101	0.076	1.311
0.13875	-0.29126	0.04171	0.37464	0.029	-1.58	0.029	-0.86813	0.029	-1.609	0.029	1.065		0.02258	1.0364		0.075	1.521	0.075	1.946	0.075	0.097	0.075	1.305
0.13855	-0.29149	0.04166	0.37421	0.028	-1.585	0.028	-0.87573	0.028	-1.614	0.028	1.03		0.02238	1.02408		0.074	1.516	0.074	1.938	0.074	0.094	0.074	1.298
0.13835	-0.29173	0.0416	0.37407	0.027	-1.588	0.027	-0.89474	0.027	-1.618	0.027	0.992		0.02218	1.01344		0.073	1.51	0.073	1.929	0.073	0.088	0.073	1.299
0.13815	-0.29196	0.04155	0.37395	0.026	-1.595	0.026	-0.90804	0.026	-1.618	0.026	0.954		0.02198	1.00328		0.072	1.507	0.072	1.924	0.072	0.087	0.072	1.293
0.13794	-0.29218	0.0415	0.37394	0.025	-1.601	0.025	-0.90614	0.025	-1.624	0.025	0.909		0.02178	0.99528		0.071	1.499	0.071	1.913	0.071	0.082	0.071	1.283
0.13774	-0.29241	0.04145	0.37375	0.024	-1.608	0.024	-0.92135	0.024	-1.627	0.024	0.862		0.02158	0.99008		0.07	1.49	0.07	1.904	0.07	0.077	0.07	1.278
0.13754	-0.29265	0.0414	0.37336	0.023	-1.612	0.023	-0.93085	0.023	-1.63	0.023	0.814		0.02138	0.98152		0.069	1.485	0.069	1.895	0.069	0.075	0.069	1.274
0.13733	-0.2929	0.04135	0.37267	0.022	-1.614	0.022	-0.93656	0.022	-1.633	0.022	0.767		0.02119	0.96616		0.068	1.478	0.068	1.883	0.068	0.068	0.068	1.266
0.13713	-0.29313	0.04129	0.37244	0.021	-1.625	0.021	-0.94796	0.021	-1.638	0.021	0.718		0.021	0.95456		0.067	1.471	0.067	1.875	0.067	0.063	0.067	1.259
0.13694	-0.29337	0.04124	0.37232	0.02	-1.627	0.02	-0.95176	0.02	-1.642	0.02	0.667		0.02079	0.9432		0.066	1.464	0.066	1.863	0.066	0.057	0.066	1.253
0.13674	-0.2936	0.04118	0.37215	0.019	-1.633	0.019	-0.96697	0.019	-1.647	0.019	0.616		0.02059	0.92992		0.065	1.454	0.065	1.855	0.065	0.053	0.065	1.247
0.13654	-0.29383	0.04113	0.37209	0.018	-1.638	0.018	-0.97267	0.018	-1.65	0.018	0.562		0.02039	0.91824		0.064	1.446	0.064	1.84	0.064	0.05	0.064	1.242
0.13633	-0.29406	0.04108	0.37169	0.017	-1.644	0.017	-0.97647	0.017	-1.653	0.017	0.503		0.02018	0.9124		0.063	1.438	0.063	1.828	0.063	0.046	0.063	1.235
0.13612	-0.29429	0.04102	0.37145	0.016	-1.647	0.016	-0.98978	0.016	-1.655	0.016	0.444		0.01998	0.90416		0.062	1.433	0.062	1.816	0.062	0.036	0.062	1.228
0.13593	-0.29453	0.04097	0.37114	0.015	-1.654	0.015	-1.00308	0.015	-1.659	0.015	0.385		0.01977	0.89624		0.061	1.422	0.061	1.804	0.061	0.031	0.061	1.219
0.13574	-0.29476	0.04092	0.37121	0.014	-1.658	0.014	-1.01639	0.014	-1.668	0.014	0.324		0.01958	0.88512		0.06	1.416	0.06	1.791	0.06	0.027	0.06	1.213
0.13554	-0.295	0.04087	0.37109	0.013	-1.665	0.013	-1.01639	0.013	-1.672	0.013	0.259		0.01938	0.87144		0.059	1.406	0.059	1.783	0.059	0.02	0.059	1.205
0.13535	-0.29522	0.04082	0.37107	0.012	-1.668	0.012	-1.02589	0.012	-1.675	0.012	0.189		0.01917	0.86256		0.058	1.398	0.058	1.766	0.058	0.016	0.058	1.198
0.13515	-0.29547	0.04077	0.37048	0.011	-1.673	0.011	-1.0392	0.011	-1.682	0.011	0.126		0.01897	0.854		0.057	1.386	0.057	1.749	0.057	0.009	0.057	1.187
0.13494	-0.29574	0.04071	0.36952	0.01	-1.678	0.01	-1.0487	0.01	-1.686	0.01	0.052		0.01876	0.83832		0.056	1.374	0.056	1.736	0.056	0.002	0.056	1.18
0.13474	-0.29597	0.04066	0.36927	0.009	-1.68	0.009	-1.05631	0.009	-1.686	0.009	-0.02		0.01856	0.82216		0.055	1.364	0.055	1.718	0.055	-0.007	0.055	1.169
0.13453	-0.29622	0.0406	0.36903	0.008	-1.689	0.008	-1.06961	0.008	-1.694	0.008	-0.093		0.01836	0.81024		0.054	1.354	0.054	1.703	0.054	-0.016	0.054	1.161
0.13433	-0.29645	0.04055	0.36907	0.007	-1.696	0.007	-1.07912	0.007	-1.697	0.007	-0.177		0.01817	0.81296		0.053	1.343	0.053	1.69	0.053	-0.024	0.053	1.152
0.13412	-0.29668	0.0405	0.36882	0.006	-1.701	0.006	-1.09432	0.006	-1.702	0.006	-0.26		0.01776	0.7848		0.052	1.334	0.052	1.674	0.052	-0.029	0.052	1.147
0.13392	-0.29691	0.04045	0.3686	0.005	-1.704	0.005	-1.10383	0.005	-1.711	0.005	-0.346		0.01756	0.77024		0.051	1.322	0.051	1.655	0.051	-0.036	0.051	1.137
0.13372	-0.29716	0.04039	0.3682	0.004	-1.708	0.004	-1.10573	0.004	-1.716	0.004	-0.436		0.01736	0.75872		0.05	1.309	0.05	1.635	0.05	-0.046	0.05	1.122
0.13352	-0.29739	0.04034	0.368	0.003	-1.716	0.003	-1.11903	0.003	-1.718	0.003	-0.528		0.01716	0.752		0.049	1.297	0.049	1.616	0.049	-0.054	0.049	1.109
0.13332	-0.29763	0.04029	0.36801	0.002	-1.72	0.002	-1.12474	0.002	-1.728	0.002	-0.619		0.01696	0.7444		0.048	1.285	0.048	1.599	0.048	-0.064	0.048	1.099
0.13312	-0.29787	0.04023	0.36775	0.001	-1.726	0.001	-1.13234	0.001	-1.731	0.001	-0.715		0.01676	0.73264		0.047	1.272	0.047	1.577	0.047	-0.075	0.047	1.09
0.13292	-0.29809	0.04018	0.36766	0	-1.733	0	-1.14755	-1.73472e-17	-1.738	-4.16334e-17	-0.823		0.01657	0.72336		0.046	1.257	0.046	1.556	0.046	-0.081	0.046	1.081
0.13272	-0.29833	0.04013	0.36731	-0.001	-1.739	-0.001	-1.15515	-0.001	-1.744	-0.001	-0.921		0.01638	0.70784		0.045	1.245	0.045	1.534	0.045	-0.095	0.045	1.064
0.13252	-0.29858	0.04007	0.36682	-0.002	-1.743	-0.002	-1.16085	-0.002	-1.75	-0.002	-1.029		0.01619	0.68936		0.044	1.228	0.044	1.513	0.044	-0.107	0.044	1.05
0.13232	-0.29881	0.04002	0.36637	-0.003	-1.746	-0.003	-1.17416	-0.003	-1.758	-0.003	-1.143		0.01598	0.68232		0.043	1.213	0.043	1.49	0.043	-0.118	0.043	1.04
0.13213	-0.29907	0.03996	0.36622	-0.004	-1.753	-0.004	-1.18746	-0.004	-1.767	-0.004	-1.248		0.01576	0.67296		0.042	1.199	0.042	1.466	0.042	-0.13	0.042	1.028
0.13193	-0.29934	0.03991	0.3662	-0.005	-1.758	-0.005	-1.19316	-0.005	-1.773	-0.005	-1.366		0.01556	0.66312		0.041	1.184	0.041	1.442	0.041	-0.142	0.041	1.011
0.13173	-0.29954	0.03986	0.36595	-0.006	-1.764	-0.006	-1.20457	-0.006	-1.775	-0.006	-1.495		0.01537	0.65272		0.04	1.169	0.04	1.417	0.04	-0.155	0.04	0.997
0.13153	-0.29976	0.03981	0.36568	-0.007	-1.769	-0.007	-1.21027	-0.007	-1.784	-0.007	-1.625		0.01517	0.63816		0.039	1.149	0.039	1.39	0.039	-0.167	0.039	0.984
0.13132	-0.3	0.03975	0.36513	-0.008	-1.774	-0.008	-1.22358	-0.008	-1.793	-0.008	-1.757		0.01496	0.62616		0.038	1.132	0.038	1.363	0.038	-0.182	0.038	0.969
0.13112	-0.30023	0.0397	0.36499	-0.009	-1.777	-0.009	-1.22738	-0.009	-1.799	-0.009	-1.893		0.01477	0.618		0.037	1.112	0.037	1.338	0.037	-0.195	0.037	0.954
0.13093	-0.30048	0.03965	0.36484	-0.01	-1.784	-0.01	-1.24259	-0.01	-1.805	-0.01	-2.029		0.01457	0.61184		0.036	1.096	0.036	1.306	0.036	-0.211	0.036	0.937
0.13073	-0.30073	0.0396	0.36485	-0.011	-1.79	-0.011	-1.25399	-0.011	-1.818	-0.011	-2.17		0.01437	0.60192		0.035	1.075	0.035	1.274	0.035	-0.227	0.035	0.917
0.13053	-0.30096	0.03954	0.3648	-0.012	-1.796	-0.012	-1.26349	-0.012	-1.823	-0.012	-2.318		0.01417	0.59096		0.034	1.054	0.034	1.244	0.034	-0.242	0.034	0.898
0.13034	-0.30119	0.03949	0.36479	-0.013	-1.8	-0.013	-1.2711	-0.013	-1.838	-0.013	-2.468		0.01396	0.57456		0.033	1.035	0.033	1.211	0.033	-0.259	0.033	0.881
0.13014	-0.30143	0.03944	0.36428	-0.014	-1.804	-0.014	-1.2787	-0.014	-1.846	-0.014	-2.617		0.01377	0.55984		0.032	1.014	0.032	1.178	0.032	-0.274	0.032	0.864
0.12995	-0.30167	0.03939	0.36357	-0.015	-1.81	-0.015	-1.29391	-0.015	-1.857	-0.015	-2.779		0.01357	0.54824		0.031	0.995	0.031	1.143	0.031	-0.294	0.031	0.844
0.12975	-0.30192	0.03934	0.36313	-0.016	-1.813	-0.016	-1.30341	-0.016	-1.864	-0.016	-2.942		0.01337	0.5384		0.03	0.969	0.03	1.108	0.03	-0.312	0.03	0.825
0.12954	-0.30218	0.03928	0.36272	-0.017	-1.82	-0.017	-1.31101	-0.017	-1.875	-0.017	-3.11		0.01317	0.52592		0.029	0.946	0.029	1.065	0.029	-0.331	0.029	0.803
0.12934	-0.30242	0.03923	0.36262	-0.018	-1.824	-0.018	-1.31672	-0.018	-1.887	-0.018	-3.285		0.01298	0.51304		0.028	0.92	0.028	1.03	0.028	-0.353	0.028	0.78
0.12913	-0.30266	0.03918	0.36252	-0.019	-1.829	-0.019	-1.32242	-0.019	-1.895	-0.019	-3.462		0.01278	0.49656		0.027	0.893	0.027	0.992	0.027	-0.372	0.027	0.76
0.12892	-0.3029	0.03913	0.36211	-0.02	-1.838	-0.02	-1.33763	-0.02	-1.907	-0.02	-3.64		0.01257	0.47984		0.026	0.866	0.026	0.954	0.026	-0.395	0.026	0.734
0.12871	-0.30314	0.03907	0.36181	-0.021	-1.845	-0.021	-1.34713	-0.021	-1.919	-0.021	-3.824		0.01238	0.47176		0.025	0.838	0.025	0.909	0.025	-0.422	0.025	0.711
0.12852	-0.30339	0.03902	0.36171	-0.022	-1.852	-0.022	-1.35663	-0.022	-1.931	-0.022	-4.028		0.01218	0.46192		0.024	0.808	0.024	0.862	0.024	-0.445	0.024	0.685
0.12832	-0.30364	0.03897	0.36178	-0.023	-1.861	-0.023	-1.36994	-0.023	-1.941	-0.023	-4.235		0.01198	0.4528		0.023	0.78	0.023	0.814	0.023	-0.471	0.023	0.662
0.12813	-0.30388	0.03892	0.36144	-0.024	-1.867	-0.024	-1.37754	-0.024	-1.952	-0.024	-4.43		0.01178	0.44256		0.022	0.749	0.022	0.767	0.022	-0.496	0.022	0.634
0.12793	-0.30413	0.03886	0.36135	-0.025	-1.866	-0.025	-1.39085	-0.025	-1.964	-0.025	-4.633		0.01158	0.426		0.021	0.718	0.021	0.718	0.021	-0.525	0.021	0.608
0.12772	-0.30438	0.03881	0.36068	-0.026	-1.869	-0.026	-1.39845	-0.026	-1.979	-0.026	-4.846		0.01137	0.4076		0.02	0.685	0.02	0.667	0.02	-0.554	0.02	0.582
0.12751	-0.30462	0.03875	0.36016	-0.027	-1.875	-0.027	-1.40796	-0.027	-1.993	-0.027	-5.067		0.01118	0.39352		0.019	0.655	0.019	0.616	0.019	-0.585	0.019	0.551
0.12731	-0.30487	0.0387	0.36	-0.028	-1.885	-0.028	-1.41746	-0.028	-2.006	-0.028	-5.291		0.01098	0.38472		0.018	0.621	0.018	0.562	0.018	-0.616	0.018	0.517
0.12711	-0.30513	0.03865	0.35984	-0.029	-1.892	-0.029	-1.42886	-0.029	-2.02	-0.029	-5.521		0.01077	0.37376		0.017	0.582	0.017	0.503	0.017	-0.647	0.017	0.488
0.12691	-0.30537	0.0386	0.35978	-0.03	-1.899	-0.03	-1.44407	-0.03	-2.036	-0.03	-5.76		0.01057	0.36464		0.016	0.543	0.016	0.444	0.016	-0.683	0.016	0.453
0.12671	-0.30561	0.03855	0.35961	-0.031	-1.902	-0.031	-1.45357	-0.031	-2.052	-0.031	-6.01		0.01037	0.34928		0.015	0.504	0.015	0.385	0.015	-0.718	0.015	0.417
0.1265	-0.30585	0.03849	0.35942	-0.032	-1.911	-0.032	-1.46498	-0.032	-2.07	-0.032	-6.26		0.01017	0.33216		0.014	0.466	0.014	0.324	0.014	-0.755	0.014	0.381
0.1263	-0.30609	0.03844	0.35891	-0.033	-1.917	-0.033	-1.47448	-0.033	-2.083	-0.033	-6.53		0.00997	0.31952		0.013	0.426	0.013	0.259	0.013	-0.793	0.013	0.344
0.1261	-0.30635	0.03839	0.35874	-0.034	-1.922	-0.034	-1.48399	-0.034	-2.103	-0.034	-6.8		0.00978	0.31		0.012	0.38	0.012	0.189	0.012	-0.834	0.012	0.307
0.1259	-0.30661	0.03833	0.35862	-0.035	-1.925	-0.035	-1.48779	-0.035	-2.122	-0.035	-7.04		0.00958	0.30072		0.011	0.338	0.011	0.126	0.011	-0.876	0.011	0.266
0.1257	-0.30684	0.03828	0.35845	-0.036	-1.932	-0.036	-1.50109	-0.036	-2.139	-0.036	-7.22		0.00938	0.29016		0.01	0.299	0.01	0.052	0.01	-0.918	0.01	0.23
0.12551	-0.30708	0.03823	0.35837	-0.037	-1.938	-0.037	-1.5125	-0.037	-2.162	-0.037	-7.39		0.00917	0.27608		0.009	0.252	0.009	-0.02	0.009	-0.962	0.009	0.184
0.1253	-0.30734	0.03818	0.35764	-0.038	-1.945	-0.038	-1.5258	-0.038	-2.181	-0.038	-7.6		0.00897	0.25408		0.008	0.203	0.008	-0.093	0.008	-1.009	0.008	0.138
0.1251	-0.30758	0.03812	0.35703	-0.039	-1.949	-0.039	-1.53911	-0.039	-2.199	-0.039	-7.84		0.00875	0.2372		0.007	0.15	0.007	-0.177	0.007	-1.059	0.007	0.092
0.12491	-0.30783	0.03807	0.3566	-0.04	-1.957	-0.04	-1.54481	-0.04	-2.221	-0.04	-8.1		0.00855	0.22328		0.006	0.1	0.006	-0.26	0.006	-1.11	0.006	0.045
0.12471	-0.3081	0.03802	0.35668	-0.041	-1.96	-0.041	-1.55812	-0.041	-2.242	-0.041	-8.38		0.00836	0.21128		0.005	0.05	0.005	-0.346	0.005	-1.161	0.005	0
0.12451	-0.30836	0.03796	0.35655	-0.042	-1.97	-0.042	-1.56952	-0.042	-2.266	-0.042	-8.68		0.00816	0.20296		0.004	-0.003	0.004	-0.436	0.004	-1.216	0.004	-0.054
0.12431	-0.3086	0.03791	0.35654	-0.043	-1.975	-0.043	-1.58093	-0.043	-2.285	-0.043	-9		0.00795	0.19256		0.003	-0.057	0.003	-0.528	0.003	-1.271	0.003	-0.109
0.12411	-0.30885	0.03786	0.35626	-0.044	-1.983	-0.044	-1.59613	-0.044	-2.309	-0.044	-9.33		0.00775	0.17576		0.002	-0.113	0.002	-0.619	0.002	-1.33	0.002	-0.162
0.12391	-0.3091	0.03781	0.35577	-0.045	-1.992	-0.045	-1.60944	-0.045	-2.333	-0.045	-9.67		0.00755	0.15768		0.001	-0.173	0.001	-0.715	0.001	-1.393	0.001	-0.214
0.12371	-0.30933	0.03776	0.35561	-0.046	-1.994	-0.046	-1.61894	-0.046	-2.357	-0.046	-10.02		0.00735	0.14624		3.46945e-18	-0.231	-4.16334e-17	-0.823	-1.52656e-16	-1.456	-1.73472e-17	-0.28
0.1235	-0.30958	0.0377	0.35541	-0.047	-1.999	-0.047	-1.62275	-0.047	-2.385	-0.047	-10.39		0.00715	0.13352		-0.001	-0.294	-0.001	-0.921	-0.001	-1.521	-0.001	-0.34
0.1233	-0.30985	0.03765	0.35537	-0.048	-2.004	-0.048	-1.63795	-0.048	-2.411	-0.048	-10.78		0.00695	0.12288		-0.002	-0.361	-0.002	-1.029	-0.002	-1.59	-0.002	-0.404
0.12311	-0.31011	0.0376	0.35514	-0.049	-2.015	-0.049	-1.65126	-0.049	-2.442	-0.049	-11.19		0.00675	0.1096		-0.003	-0.431	-0.003	-1.143	-0.003	-1.661	-0.003	-0.469
0.12291	-0.31037	0.03754	0.35464	-0.05	-2.02	-0.05	-1.66076	-0.05	-2.471	-0.05	-11.59		0.00655	0.09072		-0.004	-0.5	-0.004	-1.248	-0.004	-1.734	-0.004	-0.535
0.12271	-0.31063	0.03749	0.35396	-0.051	-2.027	-0.051	-1.67597	-0.051	-2.502	-0.051	-12.03		0.00635	0.0752		-0.005	-0.575	-0.005	-1.366	-0.005	-1.81	-0.005	-0.605
0.12251	-0.31087	0.03744	0.35373	-0.052	-2.034	-0.052	-1.69308	-0.052	-2.536	-0.052	-12.48		0.00615	0.06304		-0.006	-0.648	-0.006	-1.495	-0.006	-1.891	-0.006	-0.677
0.12231	-0.31111	0.03738	0.35373	-0.053	-2.042	-0.053	-1.70068	-0.053	-2.566	-0.053	-12.93		0.00595	0.04984		-0.007	-0.727	-0.007	-1.625	-0.007	-1.973	-0.007	-0.754
0.12212	-0.31137	0.03733	0.35341	-0.054	-2.048	-0.054	-1.72159	-0.054	-2.604	-0.054	-13.4		0.00576	0.0328		-0.008	-0.809	-0.008	-1.757	-0.008	-2.058	-0.008	-0.832
0.12193	-0.31163	0.03728	0.3533	-0.055	-2.054	-0.055	-1.73109	-0.055	-2.64	-0.055	-13.89		0.00556	0.01944		-0.009	-0.885	-0.009	-1.893	-0.009	-2.145	-0.009	-0.912
0.12173	-0.31188	0.03723	0.35294	-0.056	-2.063	-0.056	-1.7444	-0.056	-2.675	-0.056	-14.39		0.00536	0.0064		-0.01	-0.97	-0.01	-2.029	-0.01	-2.233	-0.01	-0.993
0.12152	-0.31211	0.03717	0.35266	-0.057	-2.07	-0.057	-1.7539	-0.057	-2.713	-0.057	-14.9		0.00516	-0.00688		-0.011	-1.057	-0.011	-2.17	-0.011	-2.33	-0.011	-1.075
0.12131	-0.31234	0.03712	0.3523	-0.058	-2.078	-0.058	-1.76721	-0.058	-2.753	-0.058	-15.42		0.00496	-0.01696		-0.012	-1.145	-0.012	-2.318	-0.012	-2.428	-0.012	-1.159
0.12111	-0.31259	0.03707	0.35218	-0.059	-2.086	-0.059	-1.77861	-0.059	-2.794	-0.059	-15.96		0.00476	-0.03368		-0.013	-1.238	-0.013	-2.468	-0.013	-2.533	-0.013	-1.244
0.12092	-0.31286	0.03701	0.35207	-0.06	-2.093	-0.06	-1.78812	-0.06	-2.835	-0.06	-16.52		0.00456	-0.04904		-0.014	-1.329	-0.014	-2.617	-0.014	-2.643	-0.014	-1.336
0.12071	-0.31311	0.03696	0.35195	-0.061	-2.102	-0.061	-1.79952	-0.061	-2.878	-0.061	-17.1		0.00437	-0.06072		-0.015	-1.417	-0.015	-2.779	-0.015	-2.755	-0.015	-1.437
0.12051	-0.31335	0.03691	0.3516	-0.062	-2.111	-0.062	-1.81663	-0.062	-2.917	-0.062	-17.68		0.00417	-0.07576		-0.016	-1.518	-0.016	-2.942	-0.016	-2.87	-0.016	-1.538
0.12032	-0.31361	0.03686	0.35101	-0.063	-2.116	-0.063	-1.84134	-0.063	-2.969	-0.063	-18.29		0.00397	-0.09832		-0.017	-1.62	-0.017	-3.11	-0.017	-2.986	-0.017	-1.641
0.12013	-0.31385	0.03681	0.35047	-0.064	-2.12	-0.064	-1.85464	-0.064	-3.018	-0.064	-18.9		0.00377	-0.11608		-0.018	-1.723	-0.018	-3.285	-0.018	-3.11	-0.018	-1.747
0.11993	-0.31409	0.03675	0.34991	-0.065	-2.131	-0.065	-1.86605	-0.065	-3.069	-0.065	-19.53		0.00356	-0.13192		-0.019	-1.831	-0.019	-3.462	-0.019	-3.239	-0.019	-1.859
0.11972	-0.31436	0.0367	0.34967	-0.066	-2.138	-0.066	-1.88316	-0.066	-3.121	-0.066	-20.18		0.00336	-0.146		-0.02	-1.944	-0.02	-3.64	-0.02	-3.37	-0.02	-1.975
0.11931	-0.31487	0.03664	0.34931	-0.067	-2.146	-0.067	-1.89836	-0.067	-3.172	-0.067	-20.85		0.00315	-0.15792		-0.021	-2.057	-0.021	-3.824	-0.021	-3.504	-0.021	-2.089
0.11911	-0.31511	0.03659	0.34915	-0.068	-2.158	-0.068	-1.91357	-0.068	-3.226	-0.068	-21.53		0.00295	-0.1772		-0.022	-2.174	-0.022	-4.028	-0.022	-3.647	-0.022	-2.212
0.1189	-0.31534	0.03654	0.34881	-0.069	-2.167	-0.069	-1.92877	-0.069	-3.284	-0.069	-22.21		0.00275	-0.19504		-0.023	-2.298	-0.023	-4.235	-0.023	-3.795	-0.023	-2.335
0.11871	-0.31561	0.03649	0.34827	-0.07	-2.174	-0.07	-1.94208	-0.07	-3.342	-0.07	-22.91		0.00256	-0.20968		-0.024	-2.42	-0.024	-4.43	-0.024	-3.944	-0.024	-2.465
0.11851	-0.31588	0.03643	0.34822	-0.071	-2.179	-0.071	-1.95919	-0.071	-3.4	-0.071	-23.63		0.00236	-0.2248		-0.025	-2.545	-0.025	-4.633	-0.025	-4.103	-0.025	-2.603
0.11831	-0.31614	0.03638	0.3479	-0.072	-2.188	-0.072	-1.96679	-0.072	-3.461	-0.072	-24.38		0.00215	-0.24		-0.026	-2.678	-0.026	-4.846	-0.026	-4.26	-0.026	-2.742
0.11811	-0.31641	0.03632	0.34778	-0.073	-2.197	-0.073	-1.9896	-0.073	-3.527	-0.073	-25.15		0.00194	-0.25152		-0.027	-2.809	-0.027	-5.067	-0.027	-4.428	-0.027	-2.888
0.1179	-0.31667	0.03627	0.34756	-0.074	-2.206	-0.074	-2.00291	-0.074	-3.596	-0.074	-25.93		0.00174	-0.26976		-0.028	-2.947	-0.028	-5.291	-0.028	-4.604	-0.028	-3.032
0.11769	-0.31692	0.03622	0.34686	-0.075	-2.211	-0.075	-2.02381	-0.075	-3.666	-0.075	-26.72		0.00155	-0.29136		-0.029	-3.092	-0.029	-5.521	-0.029	-4.784	-0.029	-3.179
0.11749	-0.31716	0.03617	0.34627	-0.076	-2.222	-0.076	-2.03712	-0.076	-3.738	-0.076	-27.51		0.00136	-0.30688		-0.03	-3.243	-0.03	-5.76	-0.03	-4.972	-0.03	-3.329
0.11729	-0.31744	0.03612	0.34607	-0.077	-2.23	-0.077	-2.04852	-0.077	-3.817	-0.077	-28.35		0.00115	-0.32576		-0.031	-3.394	-0.031	-6.01	-0.031	-5.16	-0.031	-3.482
0.11709	-0.31771	0.03606	0.34613	-0.078	-2.238	-0.078	-2.07133	-0.078	-3.894	-0.078	-29.21		0.00095	-0.34232		-0.032	-3.553	-0.032	-6.26	-0.032	-5.358	-0.032	-3.626
0.11688	-0.31796	0.03601	0.3457	-0.079	-2.246	-0.079	-2.08274	-0.079	-3.973	-0.079	-30.1		0.00075	-0.35472		-0.033	-3.708	-0.033	-6.53	-0.033	-5.562	-0.033	-3.722
0.11668	-0.31822	0.03596	0.34552	-0.08	-2.255	-0.08	-2.10365	-0.08	-4.057	-0.08	-31.02		0.00055	-0.36768		-0.034	-3.87	-0.034	-6.8	-0.034	-5.769	-0.034	-3.806
0.11648	-0.31847	0.0359	0.34492	-0.081	-2.268	-0.081	-2.12266	-0.081	-4.142	-0.081	-31.93		0.00035	-0.38616		-0.035	-4.038	-0.035	-7.04	-0.035	-5.987	-0.035	-3.92
0.11628	-0.31873	0.03585	0.34467	-0.082	-2.279	-0.082	-2.13976	-0.082	-4.227	-0.082	-32.87		0.00015	-0.40448		-0.036	-4.206	-0.036	-7.22	-0.036	-6.211	-0.036	-4.056
0.11608	-0.31894	0.0358	0.34457	-0.083	-2.287	-0.083	-2.15307	-0.083	-4.317	-0.083	-33.82		-5e-05	-0.42152		-0.037	-4.377	-0.037	-7.39	-0.037	-6.445	-0.037	-4.221
0.11589	-0.31917	0.03574	0.34441	-0.084	-2.292	-0.084	-2.17398	-0.084	-4.414	-0.084	-34.79		-0.00025	-0.43792		-0.038	-4.554	-0.038	-7.6	-0.038	-6.683	-0.038	-4.402
0.1157	-0.31948	0.03569	0.3442	-0.085	-2.305	-0.085	-2.19679	-0.085	-4.512	-0.085	-35.81		-0.00045	-0.45056		-0.039	-4.742	-0.039	-7.84	-0.039	-6.93	-0.039	-4.591
0.1155	-0.31977	0.03564	0.34407	-0.086	-2.315	-0.086	-2.21389	-0.086	-4.607	-0.086	-36.87		-0.00065	-0.47168		-0.04	-4.923	-0.04	-8.1	-0.04	-7.178	-0.04	-4.787
0.11529	-0.32002	0.03559	0.34354	-0.087	-2.323	-0.087	-2.2386	-0.087	-4.717	-0.087	-37.91		-0.00085	-0.49304		-0.041	-5.112	-0.041	-8.38	-0.041	-7.438	-0.041	-4.99
0.11509	-0.32026	0.03553	0.34256	-0.088	-2.334	-0.088	-2.26332	-0.088	-4.826	-0.088	-38.99		-0.00106	-0.51112		-0.042	-5.31	-0.042	-8.68	-0.042	-7.707	-0.042	-5.199
0.1149	-0.32055	0.03548	0.34223	-0.089	-2.346	-0.089	-2.27662	-0.089	-4.936	-0.089	-40.08		-0.00125	-0.53016		-0.043	-5.512	-0.043	-9	-0.043	-7.983	-0.043	-5.421
0.11469	-0.32082	0.03543	0.34199	-0.09	-2.357	-0.09	-2.29753	-0.09	-5.049	-0.09	-41.27		-0.00145	-0.54856		-0.044	-5.708	-0.044	-9.33	-0.044	-8.26	-0.044	-5.644
0.11449	-0.32107	0.03537	0.34195	-0.091	-2.365	-0.091	-2.32034	-0.091	-5.17	-0.091	-42.45		-0.00166	-0.5636		-0.045	-5.916	-0.045	-9.67	-0.045	-8.55	-0.045	-5.873
0.11429	-0.32135	0.03532	0.34194	-0.092	-2.38	-0.092	-2.33745	-0.092	-5.299	-0.092	-43.62		-0.00187	-0.57904		-0.046	-6.13	-0.046	-10.02	-0.046	-8.85	-0.046	-6.113
0.11408	-0.3216	0.03527	0.34155	-0.093	-2.389	-0.093	-2.35455	-0.093	-5.428	-0.093	-44.83		-0.00208	-0.5984		-0.047	-6.34	-0.047	-10.39	-0.047	-9.16	-0.047	-6.358
0.11387	-0.32184	0.03522	0.34129	-0.094	-2.398	-0.094	-2.38497	-0.094	-5.559	-0.094	-46.09		-0.00228	-0.61472		-0.048	-6.56	-0.048	-10.78	-0.048	-9.48	-0.048	-6.611
0.11368	-0.32209	0.03516	0.34108	-0.095	-2.411	-0.095	-2.40017	-0.095	-5.696	-0.095	-47.35		-0.00247	-0.63648		-0.049	-6.79	-0.049	-11.19	-0.049	-9.8	-0.049	-6.863
0.11349	-0.32236	0.03511	0.34109	-0.096	-2.426	-0.096	-2.42868	-0.096	-5.836	-0.096	-48.63		-0.00267	-0.65568		-0.05	-7.02	-0.05	-11.59	-0.05	-10.13	-0.05	-7.13
0.11329	-0.32263	0.03506	0.34079	-0.097	-2.437	-0.097	-2.4534	-0.097	-5.978	-0.097	-49.99		-0.00287	-0.66752		-0.051	-7.26	-0.051	-12.03	-0.051	-10.47	-0.051	-7.41
0.11309	-0.32291	0.03501	0.3407	-0.098	-2.451	-0.098	-2.4743	-0.098	-6.124	-0.098	-51.35		-0.00307	-0.68336		-0.052	-7.5	-0.052	-12.48	-0.052	-10.83	-0.052	-7.69
0.11289	-0.32317	0.03495	0.34004	-0.099	-2.462	-0.099	-2.49331	-0.099	-6.28	-0.099	-52.75		-0.00327	-0.7056		-0.053	-7.74	-0.053	-12.93	-0.053	-11.19	-0.053	-7.98
0.1127	-0.32343	0.0349	0.33924	-0.1	-2.47	-0.1	-2.51992	-0.1	-6.438	-0.1	-54.15		-0.00347	-0.72936		-0.054	-8	-0.054	-13.4	-0.054	-11.57	-0.054	-8.28
0.11249	-0.32369	0.03485	0.33897	-0.101	-2.487	-0.101	-2.55034	-0.101	-6.607	-0.101	-55.6		-0.00367	-0.74864		-0.055	-8.24	-0.055	-13.89	-0.055	-11.96	-0.055	-8.57
0.11228	-0.32395	0.03479	0.33864	-0.102	-2.501	-0.102	-2.57124	-0.102	-6.771	-0.102	-57.11		-0.00387	-0.76664		-0.056	-8.52	-0.056	-14.39	-0.056	-12.35	-0.056	-8.88
0.11208	-0.32421	0.03474	0.33841	-0.103	-2.513	-0.103	-2.59405	-0.103	-6.948	-0.103	-58.69		-0.00407	-0.78088		-0.057	-8.8	-0.057	-14.9	-0.057	-12.75	-0.057	-9.19
0.11189	-0.32449	0.03469	0.3381	-0.104	-2.526	-0.104	-2.62447	-0.104	-7.128	-0.104	-60.27		-0.00427	-0.79976		-0.058	-9.08	-0.058	-15.42	-0.058	-13.17	-0.058	-9.52
0.11169	-0.32478	0.03463	0.33779	-0.105	-2.537	-0.105	-2.64728	-0.105	-7.316	-0.105	-61.87		-0.00447	-0.82032		-0.059	-9.36	-0.059	-15.96	-0.059	-13.61	-0.059	-9.86
0.1115	-0.32501	0.03458	0.3374	-0.106	-2.554	-0.106	-2.67579	-0.106	-7.505	-0.106	-63.5		-0.00466	-0.83712		-0.06	-9.65	-0.06	-16.52	-0.06	-14.05	-0.06	-10.21
0.1113	-0.32526	0.03453	0.33726	-0.107	-2.565	-0.107	-2.7138	-0.107	-7.701	-0.107	-65.23		-0.00486	-0.85568		-0.061	-9.95	-0.061	-17.1	-0.061	-14.5	-0.061	-10.55
0.1111	-0.32552	0.03447	0.33722	-0.108	-2.584	-0.108	-2.74422	-0.108	-7.902	-0.108	-66.96		-0.00506	-0.87568		-0.062	-10.24	-0.062	-17.68	-0.062	-14.97	-0.062	-10.91
0.1109	-0.32575	0.03442	0.3369	-0.109	-2.598	-0.109	-2.77843	-0.109	-8.111	-0.109	-68.73		-0.00525	-0.89688		-0.063	-10.56	-0.063	-18.29	-0.063	-15.45	-0.063	-11.28
0.11071	-0.326	0.03437	0.33682	-0.11	-2.613	-0.11	-2.80504	-0.11	-8.328	-0.11	-70.51		-0.00544	-0.91296		-0.064	-10.91	-0.064	-18.9	-0.064	-15.93	-0.064	-11.68
0.11052	-0.32628	0.03432	0.33661	-0.111	-2.625	-0.111	-2.83736	-0.111	-8.558	-0.111	-72.29		-0.00566	-0.92984		-0.065	-11.24	-0.065	-19.53	-0.065	-16.43	-0.065	-12.08
0.11032	-0.32655	0.03427	0.33617	-0.112	-2.643	-0.112	-2.86967	-0.112	-8.79	-0.112	-74.14		-0.00586	-0.94832		-0.066	-11.57	-0.066	-20.18	-0.066	-16.94	-0.066	-12.48
0.11011	-0.32682	0.03421	0.33556	-0.113	-2.658	-0.113	-2.90579	-0.113	-9.023	-0.113	-76.05		-0.00606	-0.9704		-0.067	-11.91	-0.067	-20.85	-0.067	-17.47	-0.067	-12.89
0.10991	-0.3271	0.03416	0.33501	-0.114	-2.673	-0.114	-2.9324	-0.114	-9.265	-0.114	-78.11		-0.00626	-0.99648		-0.068	-12.24	-0.068	-21.53	-0.068	-18.01	-0.068	-13.31
0.10971	-0.32737	0.03411	0.33454	-0.115	-2.691	-0.115	-2.97041	-0.115	-9.517	-0.115	-80.23		-0.00646	-1.02064		-0.069	-12.58	-0.069	-22.21	-0.069	-18.57	-0.069	-13.74
0.1095	-0.32764	0.03405	0.33438	-0.116	-2.711	-0.116	-3.00273	-0.116	-9.78	-0.116	-82.35		-0.00666	-1.0412		-0.07	-12.93	-0.07	-22.91	-0.07	-19.14	-0.07	-14.19
0.10929	-0.32791	0.034	0.334	-0.117	-2.724	-0.117	-3.04074	-0.117	-10.05	-0.117	-84.44		-0.00686	-1.06016		-0.071	-13.28	-0.071	-23.63	-0.071	-19.73	-0.071	-14.63
0.10909	-0.32817	0.03395	0.33329	-0.118	-2.745	-0.118	-3.07306	-0.118	-10.32	-0.118	-86.61		-0.00707	-1.08104		-0.072	-13.64	-0.072	-24.38	-0.072	-20.32	-0.072	-15.1
0.10889	-0.32845	0.03389	0.33317	-0.119	-2.766	-0.119	-3.09777	-0.119	-10.6	-0.119	-88.85		-0.00728	-1.09848		-0.073	-14.01	-0.073	-25.15	-0.073	-20.93	-0.073	-15.58
0.10869	-0.32871	0.03384	0.3329	-0.12	-2.787	-0.12	-3.14148	-0.12	-10.89	-0.12	-91.13		-0.00748	-1.12096		-0.074	-14.39	-0.074	-25.93	-0.074	-21.55	-0.074	-16.06
0.1085	-0.32896	0.03379	0.33284	-0.121	-2.804	-0.121	-3.19281	-0.121	-11.19	-0.121	-93.46		-0.00768	-1.14304		-0.075	-14.78	-0.075	-26.72	-0.075	-22.21	-0.075	-16.56
0.10829	-0.32924	0.03374	0.33248	-0.122	-2.823	-0.122	-3.22512	-0.122	-11.49	-0.122	-95.8		-0.00787	-1.16216		-0.076	-15.18	-0.076	-27.51	-0.076	-22.87	-0.076	-17.07
0.10808	-0.32952	0.03368	0.33213	-0.123	-2.837	-0.123	-3.26504	-0.123	-11.81	-0.123	-98.2		-0.00807	-1.18848		-0.077	-15.57	-0.077	-28.35	-0.077	-23.54	-0.077	-17.59
0.10789	-0.32978	0.03363	0.3315	-0.124	-2.861	-0.124	-3.29735	-0.124	-12.13	-0.124	-100.7		-0.00827	-1.21192		-0.078	-15.97	-0.078	-29.21	-0.078	-24.23	-0.078	-18.12
0.1077	-0.33007	0.03358	0.33091	-0.125	-2.882	-0.125	-3.35057	-0.125	-12.46	-0.125	-103.3		-0.00848	-1.22984		-0.079	-16.38	-0.079	-30.1	-0.079	-24.94	-0.079	-18.67
0.10749	-0.33034	0.03352	0.33078	-0.126	-2.904	-0.126	-3.39429	-0.126	-12.81	-0.126	-105.8		-0.00868	-1.25088		-0.08	-16.8	-0.08	-31.02	-0.08	-25.66	-0.08	-19.23
0.10728	-0.33059	0.03347	0.33038	-0.127	-2.927	-0.127	-3.43801	-0.127	-13.17	-0.127	-108.5		-0.00888	-1.27624		-0.081	-17.24	-0.081	-31.93	-0.081	-26.4	-0.081	-19.8
0.10708	-0.33085	0.03342	0.33024	-0.128	-2.95	-0.128	-3.48553	-0.128	-13.53	-0.128	-111.2		-0.00907	-1.29512		-0.082	-17.68	-0.082	-32.87	-0.082	-27.16	-0.082	-20.4
0.10688	-0.33112	0.03337	0.33	-0.129	-2.971	-0.129	-3.53685	-0.129	-13.91	-0.129	-113.9		-0.00927	-1.3168		-0.083	-18.13	-0.083	-33.82	-0.083	-27.94	-0.083	-21.01
0.10669	-0.33138	0.03332	0.32956	-0.13	-2.993	-0.13	-3.59197	-0.13	-14.29	-0.13	-116.7		-0.00947	-1.3408		-0.084	-18.59	-0.084	-34.79	-0.084	-28.73	-0.084	-21.63
0.10649	-0.33165	0.03326	0.32916	-0.131	-3.014	-0.131	-3.6452	-0.131	-14.7	-0.131	-119.9		-0.00968	-1.3592		-0.085	-19.05	-0.085	-35.81	-0.085	-29.56	-0.085	-22.26
0.10628	-0.33191	0.03321	0.32903	-0.132	-3.033	-0.132	-3.69082	-0.132	-15.12	-0.132	-123		-0.00988	-1.38272		-0.086	-19.51	-0.086	-36.87	-0.086	-30.4	-0.086	-22.89
0.10609	-0.33216	0.03316	0.32902	-0.133	-3.066	-0.133	-3.74404	-0.133	-15.54	-0.133	-126		-0.01008	-1.4068		-0.087	-20	-0.087	-37.91	-0.087	-31.24	-0.087	-23.57
0.10589	-0.33244	0.03311	0.32873	-0.134	-3.092	-0.134	-3.79346	-0.134	-15.98	-0.134	-129.3		-0.01028	-1.4276		-0.088	-20.48	-0.088	-38.99	-0.088	-32.11	-0.088	-24.24
0.10569	-0.33275	0.03305	0.32832	-0.135	-3.114	-0.135	-3.84098	-0.135	-16.43	-0.135	-132.7		-0.01048	-1.45232		-0.089	-20.96	-0.089	-40.08	-0.089	-33.01	-0.089	-24.93
0.10549	-0.33303	0.033	0.32731	-0.136	-3.144	-0.136	-3.90941	-0.136	-16.89	-0.136	-136.1		-0.01067	-1.4824		-0.09	-21.46	-0.09	-41.27	-0.09	-33.93	-0.09	-25.65
0.10528	-0.33331	0.03295	0.32672	-0.137	-3.171	-0.137	-3.96643	-0.137	-17.36	-0.137	-139.4		-0.01087	-1.50552		-0.091	-21.97	-0.091	-42.45	-0.091	-34.86	-0.091	-26.4
0.10508	-0.33357	0.03289	0.32644	-0.138	-3.199	-0.138	-4.02156	-0.138	-17.85	-0.138	-142.9		-0.01107	-1.52664		-0.092	-22.51	-0.092	-43.62	-0.092	-35.81	-0.092	-27.15
0.10488	-0.33382	0.03284	0.3262	-0.139	-3.222	-0.139	-4.08808	-0.139	-18.36	-0.139	-146.6		-0.01128	-1.54936		-0.093	-23.04	-0.093	-44.83	-0.093	-36.8	-0.093	-27.9
0.10468	-0.3341	0.03279	0.32595	-0.14	-3.255	-0.14	-4.14131	-0.14	-18.88	-0.14	-150.2		-0.01148	-1.56976		-0.094	-23.58	-0.094	-46.09	-0.094	-37.8	-0.094	-28.66
0.10448	-0.33439	0.03274	0.32583	-0.141	-3.282	-0.141	-4.20973	-0.141	-19.42	-0.141	-154.2		-0.01168	-1.59816		-0.095	-24.13	-0.095	-47.35	-0.095	-38.82	-0.095	-29.45
0.10428	-0.33467	0.03268	0.32556	-0.142	-3.309	-0.142	-4.27436	-0.142	-19.97	-0.142	-158.1		-0.01188	-1.62472		-0.096	-24.7	-0.096	-48.63	-0.096	-39.86	-0.096	-30.25
0.10407	-0.33494	0.03263	0.32487	-0.143	-3.343	-0.143	-4.34849	-0.143	-20.53	-0.143	-162.5		-0.01209	-1.64488		-0.097	-25.27	-0.097	-49.99	-0.097	-40.93	-0.097	-31.07
0.10387	-0.3352	0.03257	0.32465	-0.144	-3.376	-0.144	-4.40742	-0.144	-21.1	-0.144	-166.9		-0.01229	-1.6652		-0.098	-25.83	-0.098	-51.35	-0.098	-42.01	-0.098	-31.93
0.10368	-0.33546	0.03252	0.32433	-0.145	-3.409	-0.145	-4.48535	-0.145	-21.69	-0.145	-171.5		-0.01248	-1.68912		-0.099	-26.41	-0.099	-52.75	-0.099	-43.13	-0.099	-32.78
0.10348	-0.33573	0.03247	0.32439	-0.146	-3.443	-0.146	-4.55188	-0.146	-22.29	-0.146	-176.7		-0.01268	-1.71416		-0.1	-27.03	-0.1	-54.15	-0.1	-44.27	-0.1	-33.65
0.10328	-0.33602	0.03242	0.32461	-0.147	-3.478	-0.147	-4.62981	-0.147	-22.93	-0.147	-181.4		-0.01288	-1.74376		-0.101	-27.64	-0.101	-55.6	-0.101	-45.42	-0.101	-34.57
0.10308	-0.33632	0.03237	0.32485	-0.148	-3.511	-0.148	-4.70774	-0.148	-23.59	-0.148	-186.6		-0.01308	-1.77368		-0.102	-28.26	-0.102	-57.11	-0.102	-46.63	-0.102	-35.5
0.10289	-0.33659	0.03231	0.32493	-0.149	-3.547	-0.149	-4.79138	-0.149	-24.25	-0.149	-191.9		-0.01328	-1.79312		-0.103	-28.89	-0.103	-58.69	-0.103	-47.84	-0.103	-36.47
0.10269	-0.33684	0.03226	0.32486	-0.15	-3.587	-0.15	-4.86931	-0.15	-24.94	-0.15	-197.2		-0.01348	-1.81712		-0.104	-29.53	-0.104	-60.27	-0.104	-49.08	-0.104	-37.43
0.10248	-0.3371	0.0322	0.32509	-0.151	-3.624	-0.151	-4.94344	-0.151	-25.65	-0.151	-202.9		-0.01369	-1.8424		-0.105	-30.17	-0.105	-61.87	-0.105	-50.35	-0.105	-38.41
0.10228	-0.33737	0.03215	0.32491	-0.152	-3.663	-0.152	-5.03468	-0.152	-26.35	-0.152	-208.3		-0.01389	-1.8656		-0.106	-30.82	-0.106	-63.5	-0.106	-51.63	-0.106	-39.41
0.10209	-0.33766	0.0321	0.32492	-0.153	-3.7	-0.153	-5.12022	-0.153	-27.08	-0.153	-214.1		-0.01409	-1.8928		-0.107	-31.47	-0.107	-65.23	-0.107	-52.95	-0.107	-40.44
0.10189	-0.33793	0.03205	0.32457	-0.154	-3.743	-0.154	-5.20575	-0.154	-27.83	-0.154	-220.9		-0.01428	-1.92128		-0.108	-32.12	-0.108	-66.96	-0.108	-54.3	-0.108	-41.49
0.1017	-0.3382	0.03199	0.32412	-0.155	-3.783	-0.155	-5.30079	-0.155	-28.6	-0.155	-227.8		-0.01449	-1.94632		-0.109	-32.79	-0.109	-68.73	-0.109	-55.69	-0.109	-42.57
0.1015	-0.33846	0.03194	0.32396	-0.156	-3.825	-0.156	-5.40534	-0.156	-29.41	-0.156	-235.8		-0.01469	-1.96952		-0.11	-33.49	-0.11	-70.51	-0.11	-57.12	-0.11	-43.66
0.1013	-0.33872	0.03189	0.32372	-0.157	-3.868	-0.157	-5.49848	-0.157	-30.21	-0.157	-244.5		-0.01489	-1.9952		-0.111	-34.19	-0.111	-72.29	-0.111	-58.56	-0.111	-44.78
0.10111	-0.33899	0.03184	0.32369	-0.158	-3.917	-0.158	-5.59162	-0.158	-31.07	-0.158	-253.3		-0.01508	-2.01752		-0.112	-34.9	-0.112	-74.14	-0.112	-60.03	-0.112	-45.93
0.10091	-0.33925	0.03178	0.32347	-0.159	-3.963	-0.159	-5.70566	-0.159	-31.96	-0.159	-262.7		-0.01528	-2.04296		-0.113	-35.65	-0.113	-76.05	-0.113	-61.56	-0.113	-47.08
0.10071	-0.33955	0.03173	0.32296	-0.16	-4.01	-0.16	-5.81401	-0.16	-32.88	-0.16	-273		-0.01548	-2.07248		-0.114	-36.4	-0.114	-78.11	-0.114	-63.08	-0.114	-48.27
0.1005	-0.33986	0.03168	0.32205	-0.161	-4.058	-0.161	-5.93186	-0.161	-33.8	-0.161	-286.1		-0.01567	-2.10288		-0.115	-37.13	-0.115	-80.23	-0.115	-64.64	-0.115	-49.52
0.1003	-0.34017	0.03163	0.32154	-0.162	-4.106	-0.162	-6.0402	-0.162	-34.73	-0.162	-309.1		-0.01587	-2.13312		-0.116	-37.86	-0.116	-82.35	-0.116	-66.25	-0.116	-50.77
0.1001	-0.34042	0.03157	0.32111	-0.163	-4.151	-0.163	-6.15615	-0.163	-35.73	-0.163	-378.4		-0.01608	-2.16264		-0.117	-38.65	-0.117	-84.44	-0.117	-67.87	-0.117	-52.01
0.09989	-0.34066	0.03152	0.32023	-0.164	-4.203	-0.164	-6.2664	-0.164	-36.76	-0.164	-393.4		-0.01628	-2.1904		-0.118	-39.47	-0.118	-86.61	-0.118	-69.57	-0.118	-53.29
0.0997	-0.34093	0.03141	0.32005	-0.165	-4.253	-0.165	-6.39185	-0.165	-37.78	-0.165	-381.2		-0.01649	-2.21568		-0.119	-40.29	-0.119	-88.85	-0.119	-71.32	-0.119	-54.6
0.0995	-0.34123	0.03136	0.3196	-0.166	-4.31	-0.166	-6.51731	-0.166	-38.85	-0.166	-396.4		-0.01668	-2.24632		-0.12	-41.07	-0.12	-91.13	-0.12	-73.09	-0.12	-55.92
0.09929	-0.34152	0.0313	0.31913	-0.167	-4.365	-0.167	-6.64656	-0.167	-39.92	-0.167	-397.1		-0.01687	-2.27408		-0.121	-41.91	-0.121	-93.46	-0.121	-74.88	-0.121	-57.3
0.09908	-0.3418	0.03125	0.3191	-0.168	-4.422	-0.168	-6.78152	-0.168	-41.02	-0.168	-397		-0.01707	-2.30176		-0.122	-42.75	-0.122	-95.8	-0.122	-76.73	-0.122	-58.72
0.09887	-0.34208	0.0312	0.31888	-0.169	-4.48	-0.169	-6.91267	-0.169	-42.15	-0.169	-396.8		-0.01728	-2.33		-0.123	-43.56	-0.123	-98.2	-0.123	-78.61	-0.123	-60.17
0.09868	-0.34233	0.03115	0.31881	-0.17	-4.542	-0.17	-7.05523	-0.17	-43.29	-0.17	-396.7		-0.01749	-2.35504		-0.124	-44.41	-0.124	-100.7	-0.124	-80.5	-0.124	-61.64
0.09849	-0.34262	0.0311	0.3181	-0.171	-4.602	-0.171	-7.19399	-0.171	-44.49	-0.171	-396.5		-0.01768	-2.3844		-0.125	-45.28	-0.125	-103.3	-0.125	-82.44	-0.125	-63.12
0.09829	-0.34292	0.03104	0.31708	-0.172	-4.667	-0.172	-7.33845	-0.172	-45.75	-0.172	-396.4		-0.01788	-2.41944		-0.126	-46.11	-0.126	-105.8	-0.126	-84.43	-0.126	-64.62
0.09808	-0.3432	0.03099	0.31681	-0.173	-4.734	-0.173	-7.48481	-0.173	-47.01	-0.173	-396.2		-0.01808	-2.45288		-0.127	-47	-0.127	-108.5	-0.127	-86.45	-0.127	-66.14
0.09787	-0.34348	0.03093	0.31655	-0.174	-4.798	-0.174	-7.63688	-0.174	-48.28	-0.174	-396.1		-0.01829	-2.47856		-0.128	-47.91	-0.128	-111.2	-0.128	-88.49	-0.128	-67.75
0.09767	-0.34375	0.03088	0.3165	-0.175	-4.865	-0.175	-7.79274	-0.175	-49.6	-0.175	-396		-0.01849	-2.50704		-0.129	-48.83	-0.129	-113.9	-0.129	-90.56	-0.129	-69.4
0.09748	-0.344	0.03083	0.31628	-0.176	-4.936	-0.176	-7.94671	-0.176	-51	-0.176	-395.8		-0.01869	-2.534		-0.13	-49.78	-0.13	-116.7	-0.13	-92.72	-0.13	-71.01
0.09728	-0.34427	0.03077	0.31588	-0.177	-5.005	-0.177	-8.11018	-0.177	-52.48	-0.177	-395.7		-0.01889	-2.562		-0.131	-50.73	-0.131	-119.9	-0.131	-94.91	-0.131	-72.64
0.09708	-0.34457	0.03072	0.31531	-0.178	-5.083	-0.178	-8.27555	-0.178	-53.9	-0.178	-395.5		-0.01909	-2.5968		-0.132	-51.69	-0.132	-123	-0.132	-97.14	-0.132	-74.34
0.09688	-0.34485	0.03067	0.31497	-0.179	-5.155	-0.179	-8.45422	-0.179	-55.4	-0.179	-395.4		-0.01929	-2.62888		-0.133	-52.66	-0.133	-126	-0.133	-99.4	-0.133	-76.1
0.09667	-0.34513	0.03062	0.31491	-0.18	-5.23	-0.18	-8.62909	-0.18	-56.92	-0.18	-395.3		-0.01949	-2.65648		-0.134	-53.62	-0.134	-129.3	-0.134	-101.7	-0.134	-77.89
0.09647	-0.3454	0.03056	0.3145	-0.181	-5.31	-0.181	-8.80207	-0.181	-58.44	-0.181	-395.1		-0.01968	-2.68352		-0.135	-54.62	-0.135	-132.7	-0.135	-104	-0.135	-79.75
0.09628	-0.34566	0.03051	0.31437	-0.182	-5.388	-0.182	-8.98644	-0.182	-59.99	-0.182	-395		-0.01987	-2.7136		-0.136	-55.7	-0.136	-136.1	-0.136	-106.4	-0.136	-81.54
0.09608	-0.34595	0.03046	0.3138	-0.183	-5.47	-0.183	-9.17652	-0.183	-61.59	-0.183	-394.9		-0.02007	-2.7424		-0.137	-56.74	-0.137	-139.4	-0.137	-108.9	-0.137	-83.41
0.09588	-0.34626	0.03041	0.31304	-0.184	-5.556	-0.184	-9.37421	-0.184	-63.26	-0.184	-394.7		-0.02027	-2.78152		-0.138	-57.75	-0.138	-142.9	-0.138	-111.4	-0.138	-85.32
0.09567	-0.34655	0.03035	0.31245	-0.185	-5.647	-0.185	-9.57949	-0.185	-64.92	-0.185	-394.6		-0.02048	-2.82216		-0.139	-58.81	-0.139	-146.6	-0.139	-113.9	-0.139	-87.22
0.09546	-0.34683	0.0303	0.31225	-0.186	-5.736	-0.186	-9.77148	-0.186	-66.69	-0.186	-394.5		-0.02069	-2.85176		-0.14	-59.87	-0.14	-150.2	-0.14	-116.5	-0.14	-89.11
0.09526	-0.34712	0.03025	0.31219	-0.187	-5.824	-0.187	-9.97106	-0.187	-68.49	-0.187	-394.3		-0.0209	-2.88016		-0.141	-60.94	-0.141	-154.2	-0.141	-119.2	-0.141	-91.1
0.09506	-0.3474	0.03019	0.31188	-0.188	-5.916	-0.188	-10.1839	-0.188	-70.35	-0.188	-394.2		-0.02109	-2.90752		-0.142	-62.02	-0.142	-158.1	-0.142	-121.9	-0.142	-93.17
0.09485	-0.34768	0.03015	0.31153	-0.189	-6.007	-0.189	-10.4025	-0.189	-72.2	-0.189	-394.1		-0.0213	-2.93792		-0.143	-63.13	-0.143	-162.5	-0.143	-124.6	-0.143	-95.34
0.09466	-0.34799	0.03009	0.31086	-0.19	-6.104	-0.19	-10.6211	-0.19	-74.18	-0.19	-393.9		-0.0215	-2.97536		-0.144	-64.27	-0.144	-166.9	-0.144	-127.4	-0.144	-97.5
0.09446	-0.34826	0.03004	0.31056	-0.191	-6.202	-0.191	-10.8473	-0.191	-76.35	-0.191	-393.8		-0.0217	-3.01656		-0.145	-65.39	-0.145	-171.5	-0.145	-130.2	-0.145	-99.6
0.09426	-0.34853	0.02998	0.31029	-0.192	-6.301	-0.192	-11.0697	-0.192	-78.65	-0.192	-393.7		-0.02191	-3.05776		-0.146	-66.58	-0.146	-176.7	-0.146	-133.1	-0.146	-101.8
0.09406	-0.3488	0.02993	0.31005	-0.193	-6.399	-0.193	-11.2978	-0.193	-81.02	-0.193	-393.5		-0.02231	-3.10408		-0.147	-67.83	-0.147	-181.4	-0.147	-136	-0.147	-104
0.09386	-0.34907	0.02988	0.30971	-0.194	-6.501	-0.194	-11.5316	-0.194	-83.38	-0.194	-393.4		-0.02252	-3.13312		-0.148	-69.05	-0.148	-186.6	-0.148	-139	-0.148	-106.3
0.09367	-0.34936	0.02983	0.30951	-0.195	-6.611	-0.195	-11.7749	-0.195	-85.81	-0.195	-393.2		-0.02271	-3.17288		-0.149	-70.3	-0.149	-191.9	-0.149	-141.8	-0.149	-108.6
0.09347	-0.34966	0.02978	0.30883	-0.196	-6.722	-0.196	-12.0239	-0.196	-88.43	-0.196	-393.1		-0.02291	-3.21488		-0.15	-71.5	-0.15	-197.2	-0.15	-144.9	-0.15	-111
0.09326	-0.34994	0.02972	0.30783	-0.197	-6.83	-0.197	-12.2786	-0.197	-91.35	-0.197	-393		-0.02312	-3.25088		-0.151	-72.71	-0.151	-202.9	-0.151	-148.1	-0.151	-113.4
0.09306	-0.35021	0.02967	0.30752	-0.198	-6.945	-0.198	-12.5485	-0.198	-94.14	-0.198	-392.9		-0.02332	-3.28336		-0.152	-73.92	-0.152	-208.3	-0.152	-151.3	-0.152	-115.9
0.09286	-0.3505	0.02962	0.30718	-0.199	-7.06	-0.199	-12.8013	-0.199	-96.97	-0.199	-392.7		-0.02352	-3.3168		-0.153	-75.26	-0.153	-214.1	-0.153	-154.5	-0.153	-118.4
0.09266	-0.35077	0.02956	0.30707	-0.2	-7.185	-0.2	-13.0789	-0.2	-99.85	-0.2	-392.6		-0.02371	-3.34744		-0.154	-76.61	-0.154	-220.9	-0.154	-157.7	-0.154	-120.9
0.09246	-0.35107	0.02951	0.30695	-0.201	-7.306	-0.201	-13.3678	-0.201	-102.8				-0.02391	-3.38024		-0.155	-77.98	-0.155	-227.8	-0.155	-161.1	-0.155	-123.7
0.09227	-0.35138	0.02946	0.30642	-0.202	-7.428	-0.202	-13.6434	-0.202	-105.4				-0.02411	-3.41864		-0.156	-79.35	-0.156	-235.8	-0.156	-164.5	-0.156	-126.4
0.09207	-0.35165	0.02941	0.30601	-0.203	-7.553	-0.203	-13.9323	-0.203	-103.8				-0.02431	-3.45304		-0.157	-80.72	-0.157	-244.5	-0.157	-167.9	-0.157	-129.2
0.09187	-0.35192	0.02935	0.3058	-0.204	-7.685	-0.204	-14.2288	-0.204	-105.8				-0.0245	-3.49032		-0.158	-82.14	-0.158	-253.3	-0.158	-171.3	-0.158	-132.3
0.09167	-0.3522	0.0293	0.30582	-0.205	-7.817	-0.205	-14.5197	-0.205	-108.7				-0.0247	-3.5272		-0.159	-83.55			-0.159	-174.8	-0.159	-135.8
0.09146	-0.35248	0.02925	0.30548	-0.206	-7.955	-0.206	-14.82	-0.206	-111.7				-0.0249	-3.55784		-0.16	-84.93			-0.16	-178.3	-0.16	-139.4
0.09127	-0.35275	0.0292	0.30538	-0.207	-8.096	-0.207	-15.1203	-0.207	-114.8				-0.02509	-3.5852		-0.161	-86.37			-0.161	-182	-0.161	-142.8
0.09107	-0.35304	0.02915	0.30486	-0.208	-8.238	-0.208	-15.4359	-0.208	-118				-0.02528	-3.62272		-0.162	-87.78			-0.162	-185.7	-0.162	-146.6
0.09088	-0.35331	0.02909	0.30409	-0.209	-8.388	-0.209	-15.7476	-0.209	-121.3				-0.02549	-3.66864		-0.163	-89.25			-0.163	-189.6	-0.163	-150.9
0.09068	-0.3536	0.02904	0.30337	-0.21	-8.556	-0.21	-16.084	-0.21	-124.7				-0.02569	-3.71192		-0.164	-90.7			-0.164	-193.3	-0.164	-155.1
0.09048	-0.3539	0.02898	0.3028	-0.211	-8.707	-0.211	-16.4262	-0.211	-128.1				-0.02589	-3.75168		-0.165	-92.18			-0.165	-197.2	-0.165	-159.5
0.09028	-0.35418	0.02893	0.30248	-0.212	-8.872	-0.212	-16.7683	-0.212	-131.5				-0.02609	-3.78296		-0.166	-93.76			-0.166	-201.2	-0.166	-164
0.09009	-0.35446	0.02888	0.30219	-0.213	-9.035	-0.213	-17.1105	-0.213	-135				-0.0263	-3.81944		-0.167	-95.3			-0.167	-205.3	-0.167	-168.6
0.08988	-0.35476	0.02883	0.30183	-0.214	-9.204	-0.214	-17.4716	-0.214	-138.2				-0.0265	-3.86064		-0.168	-96.8			-0.168	-209.4	-0.168	-173
0.08968	-0.35506	0.02877	0.30105	-0.215	-9.384	-0.215	-17.8138	-0.215	-141.1				-0.02671	-3.90056		-0.169	-98.4			-0.169	-213.7	-0.169	-177.2
0.08948	-0.35535	0.02872	0.30079	-0.216	-9.57	-0.216	-18.1939	-0.216	-144.7				-0.0269	-3.94048		-0.17	-100.1			-0.17	-217.9	-0.17	-181.8
0.08928	-0.35564	0.02866	0.30048	-0.217	-9.726	-0.217	-18.5741	-0.217	-148.3				-0.0271	-3.97888		-0.171	-101.8			-0.171	-222.4	-0.171	-186.6
0.08908	-0.35591	0.02861	0.30017	-0.218	-9.856	-0.218	-18.9352	-0.218	-152.3				-0.0273	-4.01456		-0.172	-103.3			-0.172	-227.3	-0.172	-191.6
0.08888	-0.35619	0.02856	0.29998	-0.219	-9.973	-0.219	-19.3534	-0.219	-156.6				-0.0275	-4.05096		-0.173	-105.1			-0.173	-232.5	-0.173	-196.8
0.08867	-0.35648	0.02851	0.29929	-0.22	-10.1	-0.22	-19.7526	-0.22	-160.9				-0.02771	-4.09832		-0.174	-106.7			-0.174	-237.2	-0.174	-202
0.08847	-0.35678	0.02845	0.29867	-0.221	-10.24	-0.221	-20.1517	-0.221	-165.4				-0.02791	-4.14272		-0.175	-108.4			-0.175	-241.5	-0.175	-207.5
0.08827	-0.35707	0.0284	0.29815	-0.222	-10.4	-0.222	-20.5699	-0.222	-170.1				-0.02811	-4.18216		-0.176	-110.3			-0.176	-245.9	-0.176	-213.1
0.08806	-0.35736	0.02835	0.29801	-0.223	-10.57	-0.223	-21.0071	-0.223	-175.3				-0.02831	-4.22072		-0.177	-112.2			-0.177	-250.5	-0.177	-218.9
0.08786	-0.35765	0.02829	0.29759	-0.224	-10.76	-0.224	-21.4633	-0.224	-180.3				-0.02851	-4.25696		-0.178	-114.1			-0.178	-254.9	-0.178	-224.7
0.08767	-0.35793	0.02824	0.29745	-0.225	-10.95	-0.225	-21.9385	-0.225	-185.3				-0.02871	-4.29272		-0.179	-116.1			-0.179	-260	-0.179	-230.9
0.08747	-0.35822	0.02819	0.297	-0.226	-11.15	-0.226	-22.3947	-0.226	-190.8				-0.02891	-4.33232		-0.18	-118.2			-0.18	-264.7	-0.18	-237.3
0.08726	-0.35851	0.02814	0.29639	-0.227	-11.37	-0.227	-22.8699	-0.227	-196.5				-0.0291	-4.37968		-0.181	-120.2			-0.181	-269.7	-0.181	-243.8
0.08705	-0.35879	0.02808	0.29618	-0.228	-11.58	-0.228	-23.3641	-0.228	-202.1				-0.0293	-4.4272		-0.182	-122.2			-0.182	-274.3	-0.182	-251
0.08685	-0.35908	0.02803	0.29592	-0.229	-11.8	-0.229	-23.8583	-0.229	-208				-0.0295	-4.47408		-0.183	-124.3			-0.183	-279.1	-0.183	-257.3
0.08666	-0.35937	0.02798	0.2958	-0.23	-12.03	-0.23	-24.3525	-0.23	-214.1				-0.02969	-4.51008		-0.184	-126.4			-0.184	-284	-0.184	-262.6
0.08647	-0.35965	0.02793	0.29553	-0.231	-12.25	-0.231	-24.8657	-0.231	-220.3				-0.02989	-4.54264		-0.185	-128.4			-0.185	-289.1	-0.185	-267.5
0.08626	-0.35994	0.02788	0.29486	-0.232	-12.49	-0.232	-25.3789	-0.232	-226.7				-0.03009	-4.5864		-0.186	-130.5
0.08606	-0.36024	0.02782	0.29381	-0.233	-12.74	-0.233	-25.8922	-0.233	-233.4				-0.0303	-4.63624		-0.187	-132.7
0.08585	-0.36054	0.02777	0.29332	-0.234	-12.99	-0.234	-26.3483	-0.234	-240.3				-0.0305	-4.686		-0.188	-134.8
0.08564	-0.36085	0.02772	0.29313	-0.235	-13.26	-0.235	-26.7285	-0.235	-247.3				-0.0307	-4.73072		-0.189	-137.1
0.08544	-0.36114	0.02766	0.29271	-0.236	-13.52	-0.236	-27.1087	-0.236	-254.2				-0.03091	-4.77232		-0.19	-139.6
0.08526	-0.36141	0.02761	0.29257	-0.237	-13.79	-0.237	-27.5459	-0.237	-260.9				-0.03111	-4.81144		-0.191	-142.1
0.08505	-0.3617	0.02756	0.29218	-0.238	-14.08	-0.238	-28.0211	-0.238	-267.7				-0.0313	-4.85664		-0.192	-144.5
0.08484	-0.362	0.0275	0.29171	-0.239	-14.36	-0.239	-28.5153	-0.239	-274.4				-0.0315	-4.90328		-0.193	-146.8
0.08464	-0.36229	0.02745	0.29114	-0.24	-14.66	-0.24	-29.0475	-0.24	-280.7				-0.03171	-4.9484		-0.194	-149.2
0.08445	-0.36257	0.0274	0.29095	-0.241	-14.96	-0.241	-29.5797	-0.241	-287.1				-0.03191	-4.99568		-0.195	-151.7
0.08425	-0.36286	0.02735	0.29073	-0.242	-15.28	-0.242	-30.15	-0.242	-294.5				-0.0321	-5.03712		-0.196	-154.3
0.08406	-0.36315	0.0273	0.2905	-0.243	-15.61	-0.243	-30.7202	-0.243	-300.2				-0.03231	-5.07512		-0.197	-157.3
0.08386	-0.36346	0.02724	0.28996	-0.244	-15.94	-0.244	-31.3094	-0.244	-304.8				-0.03251	-5.12336		-0.198	-160.7
0.08366	-0.36378	0.02719	0.28909	-0.245	-16.28	-0.245	-31.9177	-0.245	-309				-0.03272	-5.18272		-0.199	-164.4
0.08345	-0.36408	0.02714	0.28866	-0.246	-16.63	-0.246	-32.564	-0.246	-312.1				-0.03293	-5.23088		-0.2	-168.1
0.08325	-0.36436	0.02708	0.28827	-0.247	-16.99	-0.247	-33.2102	-0.247	-315				-0.03312	-5.2716		-0.201	-172.3
0.08304	-0.36465	0.02703	0.28806	-0.248	-17.36	-0.248	-33.8565	-0.248	-317.6				-0.03332	-5.3148		-0.202	-176.5
0.08285	-0.36494	0.02698	0.2877	-0.249	-17.74	-0.249	-34.5408	-0.249	-320				-0.03352	-5.36064		-0.203	-181.5
0.08265	-0.36524	0.02693	0.28751	-0.25	-18.13	-0.25	-35.2061	-0.25	-322.1				-0.03372	-5.41456		-0.204	-186.3
0.08246	-0.36552	0.02688	0.28704	-0.251	-18.51	-0.251	-35.9284						-0.03392	-5.4664		-0.205	-191.2
0.08226	-0.3658	0.02682	0.28638	-0.252	-18.92	-0.252	-36.6697						-0.03411	-5.51096		-0.206	-196.5
0.08205	-0.36608	0.02677	0.28605	-0.253	-19.34	-0.253	-37.43						-0.03431	-5.55312		-0.207	-201.7
0.08185	-0.36636	0.02672	0.28557	-0.254	-19.76	-0.254	-38.2093						-0.03451	-5.60032		-0.208	-206.9
0.08166	-0.36664	0.02667	0.28539	-0.255	-20.2	-0.255	-39.0267						-0.03471	-5.64808		-0.209	-212.6
0.08148	-0.36693	0.02661	0.28526	-0.256	-20.63	-0.256	-39.844						-0.0349	-5.69768		-0.21	-218.8
0.08128	-0.36722	0.02656	0.28469	-0.257	-21.07	-0.257	-40.6804						-0.03509	-5.752		-0.211	-225.2
0.08107	-0.36752	0.02651	0.28379	-0.258	-21.56	-0.258	-41.5547						-0.03529	-5.80464		-0.212	-231.6
0.08086	-0.36783	0.02646	0.28317	-0.259	-22.03	-0.259	-42.4481						-0.03549	-5.86016		-0.213	-238.4
0.08066	-0.36813	0.0264	0.28292	-0.26	-22.51	-0.26	-43.3605						-0.0357	-5.90976		-0.214	-245.9
0.08046	-0.36841	0.02635	0.28232	-0.261	-23.01	-0.261	-44.2919						-0.0359	-5.95536		-0.215	-253.6
0.08027	-0.3687	0.02629	0.28206	-0.262	-23.52	-0.262	-45.2423						-0.0361	-6.01016		-0.216	-260.9
0.08008	-0.36899	0.02624	0.28129	-0.263	-24.04	-0.263	-46.1927						-0.0363	-6.06912		-0.217	-269.7
0.07988	-0.36927	0.02619	0.2807	-0.264	-24.58	-0.264	-47.1621						-0.03651	-6.11728
0.07967	-0.36958	0.02613	0.28045	-0.265	-25.13	-0.265	-48.1505						-0.03671	-6.16376
0.07927	-0.37016	0.02608	0.2802	-0.266	-25.68	-0.266	-49.177						-0.03691	-6.21952
0.07908	-0.37046	0.02602	0.27993	-0.267	-26.26	-0.267	-50.2034						-0.03711	-6.27392
0.07887	-0.37078	0.02597	0.27974	-0.268	-26.84	-0.268	-51.2488						-0.03731	-6.33008
0.07865	-0.37109	0.02592	0.27925	-0.269	-27.43	-0.269	-52.3323						-0.03751	-6.38296
0.07846	-0.37139	0.02587	0.27828	-0.27	-28.03	-0.27	-53.4157						-0.03771	-6.43664
0.07825	-0.37168	0.02581	0.27796	-0.271	-28.67	-0.271	-54.5182						-0.03792	-6.49688
0.07805	-0.37197	0.02576	0.2775	-0.272	-29.34	-0.272	-55.6587						-0.03812	-6.55608
0.07785	-0.37227	0.02571	0.27718	-0.273	-30.02	-0.273	-56.7992						-0.03832	-6.61416
0.07766	-0.37256	0.02565	0.27703	-0.274	-30.71	-0.274	-57.9967						-0.03852	-6.66384
0.07745	-0.37287	0.0256	0.2765	-0.275	-31.43	-0.275	-59.1752						-0.03873	-6.69904
0.07725	-0.37316	0.02555	0.27601	-0.276	-32.13	-0.276	-60.3917						-0.03893	-6.74696
0.07705	-0.37344	0.0255	0.2756	-0.277	-32.86	-0.277	-61.6082						-0.03913	-6.83104
0.07685	-0.37372	0.02544	0.27554	-0.278	-33.62	-0.278	-62.8627						-0.03933	-6.90408
0.07665	-0.37401	0.02539	0.2751	-0.279	-34.37	-0.279	-64.1743						-0.03953	-6.95368
0.07646	-0.37433	0.02534	0.27495	-0.28	-35.19	-0.28	-65.5048						-0.03973	-7.00616
0.07626	-0.37465	0.02529	0.27401	-0.281	-36.02	-0.281	-66.8354						-0.03993	-7.05888
0.07606	-0.37496	0.02524	0.27285	-0.282	-36.84	-0.282	-68.185						-0.04014	-7.11536
0.07585	-0.37526	0.02518	0.27241	-0.283	-37.72	-0.283	-69.5535						-0.04034	-7.17656
0.07564	-0.37556	0.02513	0.27205	-0.284	-38.64	-0.284	-70.9791						-0.04054	-7.23776
0.07545	-0.37585	0.02507	0.2719	-0.285	-39.55	-0.285	-72.4428						-0.04074	-7.2976
0.07525	-0.37616	0.02502	0.27158	-0.286	-40.45	-0.286	-73.8874						-0.04093	-7.36488
0.07505	-0.37648	0.02497	0.2711	-0.287	-41.39	-0.287	-75.389						-0.04113	-7.41936
0.07484	-0.37677	0.02491	0.27031	-0.288	-42.37	-0.288	-76.9667						-0.04133	-7.46304
0.07464	-0.37707	0.02486	0.27005	-0.289	-43.34	-0.289	-78.5443						-0.04153	-7.53112
0.07444	-0.37736	0.02481	0.26988	-0.29	-44.37	-0.29	-80.122						-0.04173	-7.6092
0.07425	-0.37765	0.02476	0.26949	-0.291	-45.43	-0.291	-81.7567						-0.04193	-7.6644
0.07405	-0.37796	0.02471	0.26932	-0.292	-46.46	-0.292	-83.4294						-0.04213	-7.7084
0.07385	-0.37828	0.02465	0.26867	-0.293	-47.59	-0.293	-85.1591						-0.04233	-7.77168
0.07364	-0.37858	0.0246	0.26788	-0.294	-48.82	-0.294	-86.9078						-0.04254	-7.84328
0.07344	-0.37887	0.02455	0.26713	-0.295	-49.98	-0.295	-88.7136						-0.04275	-7.91824
0.07324	-0.37919	0.02449	0.26685	-0.296	-51.14	-0.296	-90.5384						-0.04295	-7.98824
0.07304	-0.37949	0.02444	0.26654	-0.297	-52.43	-0.297	-92.3631						-0.04315	-8.0392
0.07284	-0.37979	0.02439	0.2664	-0.298	-53.74	-0.298	-94.2639						-0.04335	-8.09152
0.07264	-0.38009	0.02434	0.26596	-0.299	-55.03	-0.299	-96.1837						-0.04355	-8.15944
0.07245	-0.38038	0.02429	0.26519	-0.3	-56.37	-0.3	-98.1226						-0.04375	-8.232
0.07225	-0.38068	0.02423	0.265	-0.301	-57.74	-0.301	-100.137						-0.04395	-8.29848
0.07205	-0.38099	0.02418	0.2648	-0.302	-59.09	-0.302	-102.209						-0.04415	-8.3652
0.07185	-0.38127	0.02413	0.26456	-0.303	-60.53	-0.303	-104.376						-0.04435	-8.42664
0.07166	-0.38157	0.02407	0.26421	-0.304	-62.01	-0.304	-106.581						-0.04454	-8.48408
0.07146	-0.38188	0.02402	0.26409	-0.305	-63.52	-0.305	-108.786						-0.04473	-8.54704
0.07126	-0.38216	0.02397	0.26343	-0.306	-65.05	-0.306	-111.029						-0.04493	-8.61584
0.07106	-0.38247	0.02392	0.26255	-0.307	-66.64	-0.307	-113.329						-0.04514	-8.69152
0.07085	-0.38279	0.02387	0.26183	-0.308	-68.41	-0.308	-115.686						-0.04533	-8.76344
0.07064	-0.38308	0.02381	0.26111	-0.309	-70.29	-0.309	-118.157						-0.04553	-8.82744
0.07044	-0.38341	0.02376	0.26075	-0.31	-72.17	-0.31	-120.59						-0.04573	-8.88912
0.07024	-0.38373	0.02371	0.26038	-0.311	-74.04	-0.311	-123.099						-0.04593	-8.96304
0.07004	-0.38404	0.02365	0.25977	-0.312	-75.85	-0.312	-125.76						-0.04614	-9.042
0.06985	-0.38434	0.0236	0.25915	-0.313	-77.77	-0.313	-128.44						-0.04633	-9.1136
0.06964	-0.38464	0.02354	0.25893	-0.314	-79.71	-0.314	-131.101						-0.04653	-9.18192
0.06943	-0.38492	0.02349	0.25884	-0.315	-81.74	-0.315	-133.801						-0.04673	-9.23976
0.06923	-0.38524	0.02344	0.25841	-0.316	-83.86	-0.316	-136.576						-0.04693	-9.29688
0.06904	-0.38557	0.02339	0.25794	-0.317	-86.09	-0.317	-139.408						-0.04712	-9.37128
0.06884	-0.38587	0.02333	0.25687	-0.318	-88.36	-0.318	-142.316						-0.04733	-9.45904
0.06864	-0.38616	0.02328	0.25617	-0.319	-90.74	-0.319	-145.3						-0.04753	-9.542
0.06844	-0.38647	0.02322	0.25582	-0.32	-93.35	-0.32	-148.342						-0.04773	-9.62176
0.06824	-0.38676	0.02317	0.25552	-0.321	-95.73	-0.321	-151.554						-0.04793	-9.69136
0.06804	-0.38706	0.02312	0.25509	-0.322	-98.19	-0.322	-154.88						-0.04812	-9.74488
0.06784	-0.38738	0.02307	0.25476	-0.323	-100.7	-0.323	-158.207						-0.04833	-9.81168
0.06764	-0.38771	0.02301	0.25441	-0.324	-103.3	-0.324	-161.533						-0.04854	-9.89752
0.06744	-0.388	0.02296	0.25371	-0.325	-106.1	-0.325	-164.879						-0.04874	-9.98688
0.06724	-0.38826	0.02291	0.25348	-0.326	-109	-0.326	-168.319						-0.04894	-10.0606
0.06705	-0.38855	0.02286	0.25303	-0.327	-111.9	-0.327	-171.893						-0.04914	-10.118
0.06685	-0.38888	0.02281	0.25275	-0.328	-114.9	-0.328	-175.599						-0.04933	-10.1821
0.06664	-0.38921	0.02275	0.25249	-0.329	-118.2	-0.329	-179.515						-0.04952	-10.2722
0.06644	-0.38954	0.0227	0.25156	-0.33	-121.2	-0.33	-183.392						-0.04972	-10.3674
0.06624	-0.38983	0.02264	0.25061	-0.331	-124.6	-0.331	-187.46						-0.04994	-10.4417
0.06604	-0.3901	0.02259	0.25007	-0.332	-127.9	-0.332	-191.452						-0.05014	-10.5127
0.06585	-0.39042	0.02254	0.24994	-0.333	-131.2	-0.333	-195.444						-0.05035	-10.589
0.06565	-0.39081	0.02248	0.24942	-0.334	-134.7	-0.334	-199.625						-0.05055	-10.6722
0.06545	-0.3911	0.02243	0.24925	-0.335	-138.4	-0.335	-203.997						-0.05075	-10.7538
0.06525	-0.39132	0.02238	0.24858	-0.336	-142.2	-0.336	-208.559						-0.05095	-10.8253
0.06505	-0.39162	0.02233	0.24783	-0.337	-146.3	-0.337	-213.121						-0.05114	-10.8994
0.06485	-0.39196	0.02228	0.24758	-0.338	-150.6	-0.338	-217.683						-0.05134	-10.9845
0.06465	-0.39228	0.02222	0.24723	-0.339	-155	-0.339	-222.435						-0.05154	-11.0734
0.06445	-0.3926	0.02217	0.2471	-0.34	-159.2	-0.34	-227.377						-0.05174	-11.1526
0.06426	-0.39291	0.02212	0.24693	-0.341	-164	-0.341	-232.319						-0.05194	-11.23
0.06406	-0.39319	0.02207	0.24618	-0.342	-169	-0.342	-237.641						-0.05214	-11.3106
0.06385	-0.39347	0.02201	0.24497	-0.343	-174.2	-0.343	-242.773						-0.05233	-11.3937
0.06365	-0.3938	0.02196	0.24455	-0.344	-179.1	-0.344	-248.096						-0.05252	-11.4779
0.06345	-0.39414	0.02191	0.24409	-0.345	-184.5	-0.345	-253.798						-0.05273	-11.561
0.06326	-0.39446	0.02186	0.24357	-0.346	-190.4	-0.346	-259.5						-0.05293	-11.645
0.06306	-0.39473	0.0218	0.24338	-0.347	-196.1	-0.347	-265.203						-0.05314	-11.7258
0.06285	-0.39499	0.02175	0.24291	-0.348	-201.7	-0.348	-271.095						-0.05333	-11.8126
0.06266	-0.39531	0.0217	0.24245	-0.349	-208.3	-0.349	-277.178						-0.05353	-11.9006
0.06246	-0.39565	0.02165	0.24202	-0.35	-214.7	-0.35	-283.26						-0.05373	-11.9854
0.06226	-0.39598	0.0216	0.24183										-0.05394	-12.0716
0.06207	-0.39627	0.02154	0.24127										-0.05414	-12.1576
0.06186	-0.39658	0.02149	0.24109										-0.05434	-12.2386
0.06166	-0.3969	0.02144	0.24049										-0.05454	-12.3206
0.06144	-0.39722	0.02139	0.23961										-0.05473	-12.4142
0.06124	-0.39756	0.02134	0.23873										-0.05493	-12.5066
0.06104	-0.39788	0.02128	0.2381										-0.05514	-12.5984
0.06083	-0.39819	0.02123	0.23769										-0.05534	-12.6876
0.06062	-0.39851	0.02118	0.23718										-0.05555	-12.7727
0.06042	-0.39882	0.02112	0.23665										-0.05575	-12.8642
0.06022	-0.39912	0.02107	0.23578										-0.05596	-12.958
0.06002	-0.39944	0.02102	0.23538										-0.05616	-13.0498
0.05982	-0.39975	0.02096	0.23505										-0.05635	-13.1426
0.05962	-0.40003	0.02086	0.23432										-0.05655	-13.2358
0.05942	-0.40037	0.0208	0.23394										-0.05674	-13.3224
0.05923	-0.40075	0.02075	0.23318										-0.05694	-13.4202
0.05903	-0.40101	0.02069	0.23217										-0.05714	-13.5232
0.05883	-0.40129	0.02064	0.23184										-0.05735	-13.6159
0.05861	-0.40165	0.02059	0.23139										-0.05756	-13.7106
0.0584	-0.40195	0.02053	0.23115										-0.05776	-13.8047
0.05821	-0.40227	0.02048	0.23071										-0.05796	-13.8968
0.05801	-0.40261	0.02043	0.23007										-0.05816	-13.992
0.05781	-0.40289	0.02038	0.22962										-0.05836	-14.0914
0.05761	-0.40319	0.02032	0.22922										-0.05855	-14.1877
0.05741	-0.40352	0.02027	0.22895										-0.05875	-14.2841
0.05721	-0.40382	0.02022	0.22832										-0.05895	-14.3764
0.05702	-0.40414	0.02017	0.22789										-0.05914	-14.4686
0.05683	-0.40449	0.02011	0.22686										-0.05933	-14.5755
0.05662	-0.40478	0.02006	0.22599										-0.05954	-14.6841
0.05641	-0.4051	0.02	0.22549										-0.05975	-14.7828
0.0562	-0.40544	0.01995	0.22492										-0.05996	-14.8796
0.056	-0.40575	0.0199	0.22458										-0.06016	-14.9828
0.05581	-0.40608	0.01985	0.22423										-0.06036	-15.0852
0.05561	-0.40641	0.0198	0.2237										-0.06055	-15.1876
0.0554	-0.40671	0.01974	0.22294										-0.06076	-15.2894
0.0552	-0.40702	0.01969	0.22269										-0.06096	-15.3926
0.055	-0.40735	0.01964	0.22235										-0.06116	-15.4944
0.0548	-0.40766	0.01958	0.22187										-0.06136	-15.5893
0.05461	-0.40798	0.01953	0.22143										-0.06156	-15.6899
0.05442	-0.4083	0.01948	0.22053										-0.06176	-15.7965
0.05421	-0.4086	0.01943	0.21987										-0.06196	-15.9104
0.05401	-0.40893	0.01937	0.21943										-0.06235	-16.1291
0.05381	-0.40926	0.01932	0.21906										-0.06256	-16.2418
0.05361	-0.40958	0.01927	0.21855										-0.06276	-16.3483
0.05341	-0.40988	0.01921	0.21837										-0.06295	-16.4518
0.0532	-0.4102	0.01916	0.21788										-0.06315	-16.5557
0.05299	-0.41053	0.01911	0.21693										-0.06335	-16.6654
0.0528	-0.41084	0.01906	0.21657										-0.06356	-16.7746
0.0526	-0.41117	0.019	0.21608										-0.06375	-16.8839
0.0524	-0.41147	0.01895	0.21586										-0.06394	-16.9921
0.0522	-0.41178	0.0189	0.21556										-0.06414	-17.1016
0.05201	-0.41208	0.01885	0.21518										-0.06435	-17.215
0.05181	-0.4124	0.0188	0.21417										-0.06455	-17.3263
0.05161	-0.41273	0.01874	0.21335										-0.06474	-17.4402
0.0514	-0.41305	0.01869	0.21273										-0.06494	-17.5544
0.0512	-0.41338	0.01864	0.21198										-0.06514	-17.6695
0.05101	-0.41368	0.01858	0.21149										-0.06535	-17.7838
0.05081	-0.414	0.01853	0.21065										-0.06555	-17.9024
0.05061	-0.41432	0.01848	0.21002										-0.06576	-18.0205
0.0504	-0.41466	0.01843	0.20969										-0.06596	-18.1336
0.05019	-0.41498	0.01837	0.2094										-0.06615	-18.2492
0.05	-0.41529	0.01832	0.20911										-0.06635	-18.3619
0.0498	-0.41559	0.01827	0.20874										-0.06656	-18.4748
0.04961	-0.41593	0.01821	0.20801										-0.06676	-18.5936
0.0494	-0.41627	0.01816	0.20682										-0.06696	-18.7181
0.0492	-0.41659	0.01811	0.2063										-0.06717	-18.8388
0.049	-0.41693	0.01805	0.20574										-0.06737	-18.9577
0.04879	-0.41725	0.018	0.20529										-0.06757	-19.0766
0.0486	-0.41755	0.01795	0.20499										-0.06776	-19.1968
0.04839	-0.41786	0.01789	0.2046										-0.06795	-19.3317
0.04819	-0.41819	0.01784	0.20404										-0.06815	-19.4638
0.04799	-0.41851	0.01779	0.20329										-0.06834	-19.5819
0.04779	-0.41883	0.01774	0.203										-0.06854	-19.6962
0.04759	-0.41914	0.01769	0.20247										-0.06874	-19.8138
0.0474	-0.41946	0.01763	0.20223										-0.06894	-19.9386
0.04719	-0.4198	0.01758	0.20146										-0.06914	-20.0776
0.04699	-0.42013	0.01753	0.20031										-0.06934	-20.2189
0.04679	-0.42046	0.01747	0.19951										-0.06955	-20.3492
0.04658	-0.4208	0.01742	0.19902										-0.06975	-20.4794
0.04638	-0.42114	0.01737	0.19886										-0.06995	-20.5988
0.04619	-0.42147	0.01731	0.19837										-0.07015	-20.7163
0.046	-0.42179	0.01726	0.198										-0.07035	-20.8508
0.04579	-0.4221	0.01721	0.19709										-0.07056	-20.9905
0.04558	-0.42241	0.01716	0.19646										-0.07076	-21.1226
0.04539	-0.42275	0.01711	0.19602										-0.07095	-21.2523
0.04519	-0.42309	0.01706	0.19566										-0.07115	-21.385
0.045	-0.42341	0.017	0.19549										-0.07136	-21.5132
0.0448	-0.42373	0.01695	0.19516										-0.07156	-21.6504
0.04459	-0.42405	0.0169	0.19474										-0.07176	-21.793
0.04438	-0.42437	0.01684	0.19394										-0.07196	-21.9264
0.04418	-0.4247	0.01679	0.19368										-0.07216	-22.0562
0.04398	-0.42503	0.01674	0.19324										-0.07237	-22.1864
0.04379	-0.42535	0.01668	0.19277										-0.07257	-22.3194
0.04359	-0.42566	0.01663	0.19239										-0.07276	-22.4558
0.04339	-0.42597	0.01658	0.1917										-0.07296	-22.5955
0.0432	-0.4263	0.01653	0.19118										-0.07316	-22.734
0.043	-0.42664	0.01648	0.19072										-0.07336	-22.8753
0.0428	-0.42697	0.01643	0.19036										-0.07356	-23.0121
0.0426	-0.42728	0.01637	0.18968										-0.07375	-23.1387
0.0424	-0.42757	0.01632	0.18937										-0.07395	-23.2683
0.0422	-0.42789	0.01627	0.18825										-0.07415	-23.4069
0.042	-0.42823	0.01621	0.18685										-0.07435	-23.5519
0.0418	-0.42857	0.01616	0.18624										-0.07455	-23.7018
0.0416	-0.42892	0.0161	0.18564										-0.07475	-23.8556
0.0414	-0.42926	0.01605	0.18524										-0.07495	-24.0011
0.0412	-0.42958	0.016	0.1849										-0.07516	-24.1444
0.041	-0.4299	0.01594	0.18418										-0.07536	-24.2916
0.0408	-0.43023	0.01589	0.18328										-0.07556	-24.4377
0.04059	-0.43058	0.01584	0.18289										-0.07576	-24.5892
0.04039	-0.43091	0.01579	0.18264										-0.07596	-24.7428
0.04019	-0.43123	0.01573	0.18199										-0.07616	-24.8906
0.03999	-0.43153	0.01568	0.1817										-0.07636	-25.0362
0.0398	-0.43183	0.01562	0.18071										-0.07656	-25.1901
0.03959	-0.43222	0.01557	0.17967										-0.07677	-25.3438
0.03918	-0.43291	0.01552	0.17906										-0.07697	-25.4932
0.03897	-0.43324	0.01546	0.17856										-0.07717	-25.6422
0.03877	-0.43357	0.01541	0.17812										-0.07737	-25.7921
0.03856	-0.4339	0.01536	0.1778										-0.07757	-25.9509
0.03836	-0.43422	0.01531	0.17727										-0.07777	-26.1044
0.03817	-0.43454	0.01525	0.17631										-0.07796	-26.2466
0.03797	-0.43488	0.0152	0.17584										-0.07817	-26.3906
0.03777	-0.43521	0.01514	0.17525										-0.07837	-26.5513
0.03758	-0.43554	0.01509	0.17484										-0.07857	-26.7092
0.03738	-0.43587	0.01504	0.17456										-0.07877	-26.852
0.03718	-0.43619	0.01499	0.17382										-0.07897	-27.0106
0.03697	-0.43651	0.01494	0.17267										-0.07917	-27.1809
0.03677	-0.43685	0.01488	0.17168										-0.07937	-27.3514
0.03657	-0.43721	0.01483	0.17119										-0.07957	-27.5202
0.03636	-0.43753	0.01478	0.17044										-0.07977	-27.6816
0.03617	-0.43785	0.01472	0.1701										-0.07997	-27.8394
0.03597	-0.43817	0.01467	0.16942										-0.08017	-28.0054
0.03577	-0.43849	0.01462	0.16863										-0.08037	-28.1737
0.03557	-0.43887	0.01456	0.168										-0.08057	-28.3311
0.03537	-0.43923	0.01451	0.16762										-0.08077	-28.4847
0.03516	-0.43953	0.01446	0.16729										-0.08098	-28.6306
0.03497	-0.43986	0.0144	0.16674										-0.08118	-28.7734
0.03477	-0.44022	0.01435	0.16607										-0.08139	-28.9332
0.03456	-0.44056	0.0143	0.1648										-0.0816	-29.1098
0.03436	-0.44089	0.01425	0.16397										-0.0818	-29.2788
0.03416	-0.44122	0.01419	0.16338										-0.082	-29.4446
0.03397	-0.44154	0.01414	0.16287										-0.0822	-29.6234
0.03377	-0.44187	0.01409	0.16244										-0.0824	-29.7938
0.03357	-0.44221	0.01404	0.16205										-0.08259	-29.9585
0.03337	-0.44254	0.01398	0.16136										-0.08278	-30.1282
0.03317	-0.44285	0.01393	0.16035										-0.08299	-30.3027
0.03297	-0.44318	0.01388	0.15999										-0.08319	-30.481
0.03277	-0.4435	0.01383	0.15944										-0.08338	-30.6525
0.03257	-0.44381	0.01377	0.159										-0.08358	-30.8134
0.03237	-0.44414	0.01372	0.15864										-0.08378	-30.9684
0.03218	-0.44449	0.01367	0.15808										-0.08398	-31.1396
0.03198	-0.44486	0.01362	0.15704										-0.08417	-31.3322
0.03177	-0.44519	0.01357	0.15596										-0.08436	-31.5079
0.03157	-0.44549	0.01351	0.15515										-0.08456	-31.6296
0.03137	-0.44583	0.01346	0.15425										-0.08476	-31.7767
0.03118	-0.44621	0.01341	0.15381										-0.08496	-32.0292
0.03098	-0.44656	0.01335	0.15288										-0.08518	-32.269
0.03077	-0.44688	0.0133	0.15187										-0.08539	-32.413
0.03057	-0.44721	0.01324	0.15136										-0.08558	-32.5295
0.03036	-0.44753	0.01319	0.15081										-0.08577	-32.6718
0.03016	-0.44786	0.01314	0.15035										-0.08597	-32.876
0.02996	-0.44821	0.01309	0.14994										-0.08618	-33.1226
0.02976	-0.44858	0.01304	0.14887										-0.08639	-33.3267
0.02956	-0.44893	0.01298	0.14754										-0.0866	-33.4725
0.02935	-0.44926	0.01293	0.14706										-0.0868	-33.6187
0.02915	-0.44956	0.01287	0.14659										-0.087	-33.7915
0.02896	-0.44987	0.01282	0.14585										-0.0872	-33.9912
0.02876	-0.45023	0.01277	0.14547										-0.08739	-34.2029
0.02856	-0.45062	0.01272	0.14465										-0.08759	-34.3935
0.02835	-0.45097	0.01266	0.14381										-0.08779	-34.557
0.02815	-0.45128	0.01261	0.14321										-0.088	-34.7358
0.02796	-0.45158	0.01255	0.14257										-0.08819	-34.9171
0.02776	-0.45188	0.0125	0.14213										-0.08838	-35.0741
0.02756	-0.45224	0.01245	0.14197										-0.08858	-35.2576
0.02736	-0.4527	0.0124	0.14082										-0.08879	-35.4854
0.02716	-0.45306	0.01234	0.13916										-0.08899	-35.7107
0.02696	-0.45328	0.01229	0.13822										-0.08919	-35.8956
0.02676	-0.45365	0.01224	0.13743										-0.08939	-36.0435
0.02656	-0.45402	0.01218	0.13691										-0.08959	-36.1946
0.02636	-0.4543	0.01213	0.13657										-0.08979	-36.4038
0.02616	-0.45469	0.01208	0.13586										-0.08999	-36.6454
0.02596	-0.45508	0.01203	0.13501										-0.09019	-36.8314
0.02577	-0.45538	0.01197	0.13438										-0.09038	-36.9682
0.02556	-0.4557	0.01192	0.1339										-0.09058	-37.1457
0.02536	-0.45604	0.01187	0.13289										-0.09078	-37.377
0.02516	-0.45639	0.01182	0.13251										-0.09098	-37.5804
0.02496	-0.45678	0.01177	0.13156										-0.09118	-37.7706
0.02476	-0.45713	0.01171	0.13013										-0.09139	-37.9666
0.02456	-0.45742	0.01166	0.12892										-0.09159	-38.1522
0.02436	-0.45776	0.0116	0.12832										-0.0918	-38.3441
0.02416	-0.4581	0.01155	0.1281										-0.09199	-38.524
0.02397	-0.45842	0.0115	0.1277										-0.09219	-38.7067
0.02378	-0.4588	0.01145	0.12709										-0.0924	-38.9162
0.02358	-0.45914	0.0114	0.12581										-0.0926	-39.1352
0.02337	-0.45944	0.01134	0.12497										-0.0928	-39.3261
0.02317	-0.45978	0.01129	0.12423										-0.093	-39.5086
0.02297	-0.46011	0.01124	0.12348										-0.0932	-39.6902
0.02278	-0.46043	0.01118	0.12294										-0.09339	-39.8688
0.02258	-0.46079	0.01113	0.12244										-0.09359	-40.0959
0.02237	-0.46115	0.01108	0.12121										-0.09379	-40.3366
0.02217	-0.4615	0.01103	0.11994										-0.09399	-40.5202
0.02197	-0.46186	0.01098	0.119										-0.09419	-40.6719
0.02176	-0.46219	0.01092	0.11801										-0.09439	-40.8523
0.02156	-0.46253	0.01087	0.11734										-0.09459	-41.0942
0.02136	-0.46291	0.01082	0.1164										-0.09479	-41.3507
0.02116	-0.46328	0.01076	0.11521										-0.095	-41.5634
0.02095	-0.46362	0.01071	0.11432										-0.09519	-41.7268
0.02076	-0.46395	0.01066	0.11366										-0.09538	-41.8887
0.02055	-0.46428	0.0106	0.11317										-0.09558	-42.0898
0.02036	-0.46462	0.01055	0.11238										-0.09578	-42.313
0.02015	-0.465	0.0105	0.11173										-0.09599	-42.5492
0.01994	-0.46537	0.01044	0.11056										-0.09619	-42.7803
0.01974	-0.46572	0.01039	0.10789										-0.09638	-42.983
0.01954	-0.46606	0.01029	0.10741										-0.09658	-43.1701
0.01934	-0.46638	0.01023	0.10669										-0.09679	-43.368
0.01914	-0.46674	0.01018	0.10591										-0.09699	-43.5758
0.01894	-0.4671	0.01013	0.10487										-0.09719	-43.7876
0.01874	-0.46745	0.01008	0.10372										-0.0974	-44.0048
0.01854	-0.46781	0.01002	0.10327										-0.09761	-44.2242
0.01833	-0.46815	0.00997	0.10237										-0.09782	-44.435
0.01813	-0.46849	0.00992	0.10151										-0.09801	-44.6386
0.01794	-0.46883	0.00987	0.10082										-0.0982	-44.851
0.01775	-0.46921	0.00981	0.09937										-0.09839	-45.0799
0.01755	-0.46959	0.00976	0.09771										-0.0986	-45.3177
0.01734	-0.46994	0.0097	0.09665										-0.09881	-45.5316
0.01714	-0.47028	0.00965	0.09583										-0.09901	-45.7271
0.01693	-0.47063	0.0096	0.09491										-0.09921	-45.9327
0.01674	-0.47098	0.00954	0.09452										-0.09941	-46.1562
0.01654	-0.47134	0.00949	0.09353										-0.09961	-46.3904
0.01634	-0.4717	0.00944	0.09223										-0.09981	-46.6167
0.01613	-0.47205	0.00938	0.09136										-0.10002	-46.8262
0.01593	-0.4724	0.00933	0.0903										-0.10022	-47.023
0.01575	-0.47274	0.00928	0.08943										-0.10042	-47.2317
0.01556	-0.47308	0.00923	0.08868										-0.10061	-47.4512
0.01535	-0.47343	0.00917	0.08743										-0.1008	-47.6746
0.01513	-0.47379	0.00912	0.08587										-0.10101	-47.9114
0.01493	-0.47415	0.00907	0.08496										-0.10121	-48.1457
0.01473	-0.4745	0.00901	0.08399										-0.10141	-48.3673
0.01454	-0.47484	0.00896	0.08283										-0.10161	-48.5843
0.01434	-0.47517	0.00891	0.08215										-0.10182	-48.8006
0.01414	-0.47555	0.00886	0.08105										-0.10203	-49.0166
0.01393	-0.47591	0.0088	0.07975										-0.10241	-49.4641
0.01373	-0.47625	0.00875	0.07869										-0.10262	-49.6826
0.01353	-0.4766	0.0087	0.07772										-0.10282	-49.9144
0.01333	-0.47694	0.00865	0.07678										-0.10302	-50.1464
0.01315	-0.47726	0.00859	0.0761										-0.10321	-50.3639
0.01295	-0.47759	0.00854	0.07543										-0.1034	-50.5853
0.01275	-0.47795	0.00849	0.07412										-0.10361	-50.8378
0.01254	-0.4783	0.00844	0.07247										-0.10381	-51.0921
0.01233	-0.47867	0.00839	0.07079										-0.10401	-51.3166
0.01213	-0.47902	0.00833	0.06957										-0.10421	-51.5234
0.01193	-0.47938	0.00828	0.06848										-0.10441	-51.7266
0.01174	-0.47975	0.00822	0.06737										-0.10461	-51.9582
0.01154	-0.48014	0.00817	0.06587										-0.10481	-52.2143
0.01133	-0.48048	0.00812	0.06457										-0.10501	-52.4613
0.01113	-0.48082	0.00807	0.06352										-0.10521	-52.6872
0.01093	-0.48116	0.00802	0.06233										-0.10542	-52.9144
0.01073	-0.48148	0.00796	0.06136										-0.10562	-53.1624
0.01054	-0.48187	0.00791	0.06006										-0.10581	-53.4112
0.01033	-0.48225	0.00786	0.05844										-0.10601	-53.6432
0.01012	-0.4826	0.0078	0.05682										-0.10621	-53.8752
0.00991	-0.48296	0.00775	0.05565										-0.10641	-54.1328
0.00972	-0.48331	0.0077	0.05443										-0.10661	-54.3768
0.00952	-0.48365	0.00765	0.05325										-0.10681	-54.5928
0.00933	-0.48401	0.00759	0.05226										-0.10701	-54.8224
0.00913	-0.48439	0.00754	0.05072										-0.10721	-55.064
0.00893	-0.48473	0.00748	0.04935										-0.1074	-55.3136
0.00873	-0.4851	0.00743	0.04805										-0.10759	-55.5688
0.00853	-0.48545	0.00738	0.04676										-0.1078	-55.8064
0.00833	-0.48578	0.00733	0.04559										-0.108	-56.0264
0.00814	-0.48614	0.00727	0.04449										-0.10821	-56.2576
0.00794	-0.48652	0.00722	0.04255										-0.10841	-56.5016
0.00774	-0.48689	0.00717	0.04034										-0.10861	-56.752
0.00753	-0.48725	0.00711	0.03894										-0.10881	-57.0104
0.00732	-0.48762	0.00706	0.03742										-0.10902	-57.2568
0.00712	-0.48798	0.00701	0.0362										-0.10922	-57.4976
0.00693	-0.48835	0.00696	0.03504										-0.10941	-57.752
0.00673	-0.48871	0.0069	0.03342										-0.10961	-58.0112
0.00653	-0.48906	0.00685	0.03168										-0.10982	-58.252
0.00633	-0.4894	0.0068	0.03046										-0.11002	-58.492
0.00613	-0.48975	0.00674	0.02918										-0.11022	-58.7352
0.00593	-0.49012	0.00669	0.02767										-0.11041	-58.9728
0.00574	-0.49048	0.00664	0.02659										-0.11061	-59.2232
0.00553	-0.49085	0.00659	0.02465										-0.11082	-59.4816
0.00531	-0.49122	0.00653	0.02266										-0.11102	-59.7376
0.0051	-0.49156	0.00648	0.02129										-0.11122	-59.9888
0.0049	-0.49191	0.00643	0.01975										-0.11142	-60.236
0.00471	-0.49229	0.00638	0.01822										-0.11161	-60.48
0.00452	-0.49268	0.00632	0.01694										-0.1118	-60.7304
0.00433	-0.49303	0.00627	0.01522										-0.112	-60.988
0.00412	-0.49339	0.00622	0.01311										-0.1122	-61.2448
0.00392	-0.49374	0.00616	0.01177										-0.11241	-61.4968
0.00373	-0.4941	0.00611	0.01019										-0.11261	-61.744
0.00353	-0.49446	0.00606	0.00847										-0.11281	-61.9984
0.00333	-0.4948	0.00601	0.00703										-0.113	-62.2512
0.00313	-0.49517	0.00596	0.00535										-0.1132	-62.5024
0.00293	-0.49553	0.0059	0.0034										-0.11341	-62.7592
0.00273	-0.49589	0.00585	0.00141										-0.11361	-63.0192
0.00253	-0.49626	0.0058	-0.00060487										-0.11382	-63.28
0.00232	-0.49664	0.00574	-0.00278										-0.11402	-63.5376
0.00212	-0.49702	0.00569	-0.00438										-0.11422	-63.8032
0.00192	-0.49738	0.00564	-0.00632										-0.11441	-64.0704
0.00172	-0.49777	0.00559	-0.00852										-0.11461	-64.3352
0.00152	-0.49812	0.00553	-0.01029										-0.11481	-64.5944
0.00132	-0.49847	0.00548	-0.01217										-0.11501	-64.8544
0.00112	-0.49883	0.00543	-0.01371										-0.11522	-65.1136
0.000914	-0.4992	0.00538	-0.01521										-0.11542	-65.3712
0.000711	-0.4996	0.00533	-0.01721										-0.11563	-65.6416
0.000506	-0.49998	0.00527	-0.01993										-0.11583	-65.904
0.000304	-0.50033	0.00522	-0.02216										-0.11603	-66.1568
0.000102	-0.50069	0.00516	-0.02407										-0.11623	-66.416
-0.0001	-0.50106	0.00511	-0.02608										-0.11642	-66.68
-0.00031	-0.50142	0.00506	-0.02781										-0.11661	-66.948
-0.00048	-0.50175	0.00501	-0.02993										-0.11682	-67.2312
-0.00089	-0.50254	0.00495	-0.03218										-0.11703	-67.516
-0.00109	-0.50289	0.0049	-0.03431										-0.11722	-67.7752
-0.00129	-0.50324	0.00484	-0.03614										-0.11742	-68.0296
-0.00149	-0.5036	0.00479	-0.03801										-0.11762	-68.2888
-0.00169	-0.50398	0.00474	-0.0398										-0.11782	-68.5544
-0.00189	-0.50436	0.00469	-0.04188										-0.11803	-68.8264
-0.00209	-0.50473	0.00464	-0.04478										-0.11824	-69.0944
-0.00229	-0.50512	0.00458	-0.04745										-0.11844	-69.3568
-0.00249	-0.50551	0.00453	-0.04986										-0.11863	-69.6304
-0.00269	-0.50587	0.00448	-0.05212										-0.11883	-69.9128
-0.00289	-0.50626	0.00442	-0.05438										-0.11903	-70.1856
-0.00309	-0.50663	0.00437	-0.05646										-0.11923	-70.4616
-0.0033	-0.50699	0.00432	-0.05891										-0.11945	-70.7352
-0.0035	-0.50736	0.00426	-0.06143										-0.11964	-71
-0.0037	-0.50774	0.00421	-0.0635										-0.11984	-71.2752
-0.0039	-0.50809	0.00416	-0.06582										-0.12003	-71.5528
-0.00409	-0.50846	0.0041	-0.06795										-0.12023	-71.8192
-0.0043	-0.50884	0.00405	-0.07018										-0.12043	-72.0904
-0.0045	-0.50921	0.004	-0.07311										-0.12063	-72.3792
-0.0047	-0.50959	0.00394	-0.07627										-0.12083	-72.66
-0.00491	-0.50997	0.00389	-0.07861										-0.12104	-72.94
-0.00511	-0.51032	0.00384	-0.08096										-0.12124	-73.2256
-0.00531	-0.51069	0.00378	-0.08352										-0.12143	-73.5048
-0.0055	-0.51106	0.00373	-0.0857										-0.12163	-73.7832
-0.0057	-0.51143	0.00368	-0.08857										-0.12183	-74.06
-0.00589	-0.51181	0.00363	-0.09128										-0.12205	-74.3328
-0.00609	-0.51216	0.00357	-0.09361										-0.12225	-74.6184
-0.0063	-0.51249	0.00352	-0.09614										-0.12244	-74.9072
-0.00649	-0.51284	0.00347	-0.09859										-0.12263	-75.1688
-0.00668	-0.51322	0.00342	-0.10079										-0.12283	-75.42
-0.00688	-0.5136	0.00337	-0.10326										-0.12303	-75.6936
-0.00708	-0.51398	0.00331	-0.10637										-0.12323	-75.9848
-0.00729	-0.51436	0.00326	-0.1093										-0.12342	-76.2816
-0.0075	-0.51473	0.00321	-0.1125										-0.12362	-76.576
-0.0077	-0.51511	0.00316	-0.11551										-0.12382	-76.86
-0.0079	-0.5155	0.0031	-0.11826										-0.12403	-77.1232
-0.00809	-0.51587	0.00305	-0.12151										-0.12423	-77.4024
-0.00829	-0.51626	0.003	-0.12475										-0.12443	-77.7168
-0.00849	-0.51665	0.00294	-0.12757										-0.12464	-78.0152
-0.00869	-0.517	0.00289	-0.1303										-0.12484	-78.284
-0.00889	-0.51736	0.00284	-0.13326										-0.12504	-78.5472
-0.00909	-0.51775	0.00279	-0.1359										-0.12523	-78.8168
-0.0093	-0.51815	0.00273	-0.13928										-0.12543	-79.1088
-0.0095	-0.51853	0.00268	-0.14304										-0.12564	-79.4152
-0.00969	-0.51891	0.00263	-0.14628										-0.12584	-79.704
-0.00989	-0.51928	0.00258	-0.14959										-0.12604	-79.9944
-0.01009	-0.51963	0.00252	-0.1528										-0.12623	-80.2896
-0.01029	-0.51999	0.00247	-0.15583										-0.12643	-80.5696
-0.01049	-0.52036	0.00242	-0.15902										-0.12664	-80.86
-0.01069	-0.52072	0.00236	-0.16267										-0.12683	-81.1656
-0.01089	-0.52109	0.00231	-0.16594										-0.12703	-81.4584
-0.0111	-0.52147	0.00226	-0.16922										-0.12722	-81.744
-0.01129	-0.52185	0.00221	-0.17262										-0.12741	-82.04
-0.01149	-0.52225	0.00215	-0.17567										-0.12761	-82.3384
-0.01169	-0.52263	0.0021	-0.17939										-0.12781	-82.6416
-0.0119	-0.52302	0.00205	-0.18364										-0.12803	-82.9424
-0.01211	-0.5234	0.00199	-0.18774										-0.12823	-83.2304
-0.0123	-0.52379	0.00194	-0.19134										-0.12844	-83.5264
-0.0125	-0.52417	0.00189	-0.19503										-0.12864	-83.8336
-0.01269	-0.52454	0.00184	-0.19863										-0.12884	-84.132
-0.0129	-0.52491	0.00178	-0.20237										-0.12904	-84.4216
-0.0131	-0.52528	0.00173	-0.20647										-0.12924	-84.7208
-0.01329	-0.52567	0.00168	-0.21009										-0.12944	-85.0184
-0.01349	-0.52606	0.00163	-0.21372										-0.12964	-85.3016
-0.01369	-0.52644	0.00157	-0.21738										-0.12986	-85.584
-0.01389	-0.52681	0.00152	-0.22099										-0.13005	-85.8744
-0.0141	-0.52718	0.00147	-0.22459										-0.13024	-86.1816
-0.0143	-0.52757	0.00141	-0.22894										-0.13044	-86.4872
-0.0145	-0.52796	0.00136	-0.23333										-0.13065	-86.7896
-0.0147	-0.52835	0.00131	-0.2372										-0.13085	-87.092
-0.0149	-0.52872	0.00125	-0.24125										-0.13104	-87.3832
-0.01509	-0.5291	0.0012	-0.24509										-0.13124	-87.6744
-0.01529	-0.52947	0.00115	-0.24903										-0.13144	-87.9776
-0.01549	-0.52983	0.00109	-0.25323										-0.13164	-88.2936
-0.01569	-0.53022	0.00104	-0.25756										-0.13184	-88.6048
-0.01589	-0.53057	0.000987979	-0.26151										-0.13204	-88.9184
-0.01609	-0.53093	0.000936035	-0.26558										-0.13223	-89.2304
-0.01629	-0.53133	0.000884883	-0.26974										-0.13242	-89.5192
-0.01648	-0.53173	0.000832676	-0.27347										-0.13263	-89.8056
-0.01669	-0.5321	0.000779414	-0.27782										-0.13283	-90.1032
-0.01689	-0.53248	0.000727207	-0.28257										-0.13303	-90.4088
-0.0171	-0.53287	0.000674209	-0.28748										-0.13323	-90.7216
-0.0173	-0.53325	0.000620684	-0.29236										-0.13343	-91.0416
-0.01749	-0.53365	0.00056874	-0.29705										-0.13363	-91.3544
-0.01769	-0.53407	0.000517061	-0.30144										-0.13383	-91.6632
-0.0179	-0.53447	0.000463799	-0.30627										-0.13403	-91.9608
-0.0181	-0.53485	0.000409482	-0.31149										-0.13424	-92.2552
-0.0183	-0.53524	0.000355957	-0.3161										-0.13445	-92.5624
-0.01851	-0.53562	0.000304014	-0.32089										-0.13464	-92.8728
-0.0187	-0.536	0.000253389	-0.32548										-0.13483	-93.1848
-0.0189	-0.53639	0.000201445	-0.33004										-0.13503	-93.5024
-0.0191	-0.53678	0.000147129	-0.33536										-0.13524	-93.8208
-0.0193	-0.53717	9.14941e-05	-0.34092										-0.13545	-94.136
-0.01951	-0.53758	3.69141e-05	-0.34605										-0.13566	-94.4576
-0.01971	-0.53797	-1.31836e-05	-0.35116										-0.13586	-94.7768
-0.01991	-0.53836	-6.32813e-05	-0.35641										-0.13606	-95.0872
-0.0201	-0.53874	-0.000118652	-0.36142										-0.13626	-95.4048
-0.0203	-0.53911	-0.000174023	-0.36559										-0.13645	-95.7136
-0.0205	-0.53949	-0.000276855	-0.37717										-0.13666	-96.012
-0.0207	-0.5399	-0.00032959	-0.38264										-0.13685	-96.3192
-0.0209	-0.5403	-0.000382324	-0.38779										-0.13704	-96.6328
-0.0211	-0.54069	-0.000435059	-0.39268										-0.13724	-96.9408
-0.02131	-0.54107	-0.000487793	-0.39822										-0.13743	-97.2488
-0.02151	-0.54145	-0.000543164	-0.40465										-0.13763	-97.564
-0.0217	-0.54184	-0.000598535	-0.41049										-0.13784	-97.8824
-0.02191	-0.54224	-0.00065127	-0.41624										-0.13804	-98.204
-0.02212	-0.54266	-0.000701367	-0.42204										-0.13824	-98.5288
-0.02232	-0.54304	-0.000754102	-0.4274										-0.13845	-98.8624
-0.02253	-0.54343	-0.000806836	-0.43319										-0.13864	-99.1976
-0.02273	-0.54383	-0.00085957	-0.4392										-0.13885	-99.5248
-0.02293	-0.54424	-0.000914941	-0.44508										-0.13906	-99.8472
-0.02313	-0.54462	-0.000967676	-0.45069										-0.13926	-100.161
-0.02334	-0.54499	-0.00102	-0.45649										-0.13946	-100.473
-0.02354	-0.54535	-0.00107	-0.46215										-0.13966	-100.778
-0.02373	-0.54574	-0.00112	-0.46815										-0.13986	-101.083
-0.02393	-0.54617	-0.00118	-0.47473										-0.14006	-101.405
-0.02413	-0.54657	-0.00123	-0.48116										-0.14026	-101.742
-0.02433	-0.54696	-0.00128	-0.48759										-0.14046	-102.075
-0.02454	-0.54735	-0.00133	-0.49381										-0.14065	-102.398
-0.02474	-0.54774	-0.00139	-0.49997										-0.14084	-102.717
-0.02494	-0.54814	-0.00144	-0.50611										-0.14104	-103.046
-0.02514	-0.54853	-0.00149	-0.51279										-0.14125	-103.379
-0.02534	-0.5489	-0.00155	-0.51961										-0.14146	-103.671
-0.02553	-0.54929	-0.0016	-0.52615										-0.14166	-103.966
-0.02573	-0.5497	-0.00165	-0.53266										-0.14186	-104.299
-0.02593	-0.55006	-0.0017	-0.53883										-0.14204	-104.771
-0.02612	-0.55043	-0.00176	-0.5449										-0.14244	-105.311
-0.02631	-0.55083	-0.00181	-0.55119										-0.14263	-105.597
-0.02651	-0.55124	-0.00186	-0.55813										-0.14283	-105.91
-0.02672	-0.55165	-0.00191	-0.56514										-0.14304	-106.27
-0.02693	-0.55205	-0.00197	-0.57241										-0.14324	-106.62
-0.02713	-0.55242	-0.00202	-0.57974										-0.14343	-106.945
-0.02732	-0.55282	-0.00207	-0.58668										-0.14364	-107.27
-0.02752	-0.55325	-0.00212	-0.5942										-0.14384	-107.586
-0.02772	-0.55365	-0.00218	-0.60173										-0.14404	-107.906
-0.02793	-0.55404	-0.00223	-0.60893										-0.14424	-108.258
-0.02813	-0.55443	-0.00228	-0.61612										-0.14444	-108.614
-0.02832	-0.55481	-0.00234	-0.62375										-0.14464	-108.934
-0.02852	-0.55523	-0.00239	-0.63176										-0.14483	-109.248
-0.02872	-0.55565	-0.00244	-0.64068										-0.14503	-109.57
-0.02892	-0.55604	-0.00249	-0.65011										-0.14523	-109.896
-0.02913	-0.55643	-0.00255	-0.65887										-0.14544	-110.239
-0.02933	-0.55684	-0.0026	-0.66767										-0.14565	-110.588
-0.02953	-0.55722	-0.00265	-0.67604										-0.14585	-110.934
-0.02973	-0.55761	-0.0027	-0.68417										-0.14605	-111.266
-0.02993	-0.55801	-0.00276	-0.69267										-0.14626	-111.584
-0.03013	-0.55842	-0.00281	-0.70138										-0.14646	-111.908
-0.03034	-0.55882	-0.00286	-0.70977										-0.14666	-112.252
-0.03053	-0.55921	-0.00292	-0.7181										-0.14685	-112.595
-0.03073	-0.5596	-0.00297	-0.72659										-0.14704	-112.923
-0.03093	-0.56	-0.00302	-0.73477										-0.14725	-113.256
-0.03113	-0.56041	-0.00307	-0.74404										-0.14746	-113.595
-0.03133	-0.56084	-0.00313	-0.75382										-0.14766	-113.935
-0.03153	-0.56125	-0.00318	-0.76316										-0.14786	-114.268
-0.03174	-0.56164	-0.00324	-0.77268										-0.14805	-114.606
-0.03194	-0.56201	-0.00329	-0.78215										-0.14825	-114.95
-0.03214	-0.56239	-0.00334	-0.79137										-0.14845	-115.288
-0.03233	-0.56279	-0.00339	-0.801										-0.14864	-115.625
-0.03254	-0.56321	-0.00345	-0.81125										-0.14884	-115.961
-0.03274	-0.56361	-0.0035	-0.8209										-0.14905	-116.291
-0.03295	-0.56399	-0.00355	-0.83064										-0.14925	-116.619
-0.03316	-0.56439	-0.0036	-0.84058										-0.14944	-116.953
-0.03336	-0.56478	-0.00365	-0.85044										-0.14964	-117.296
-0.03355	-0.56519	-0.0037	-0.86102										-0.14985	-117.651
-0.03375	-0.56562	-0.00376	-0.87204										-0.15006	-118.003
-0.03395	-0.56601	-0.00382	-0.88286										-0.15026	-118.344
-0.03415	-0.56638	-0.00387	-0.89352										-0.15046	-118.684
-0.03435	-0.56679	-0.00392	-0.90457										-0.15066	-119.016
-0.03454	-0.5672	-0.00397	-0.91545										-0.15086	-119.346
-0.03474	-0.56762	-0.00402	-0.92674										-0.15107	-119.683
-0.03494	-0.56805	-0.00408	-0.93852										-0.15127	-120.02
-0.03514	-0.56841	-0.00413	-0.95012										-0.15147	-120.354
-0.03534	-0.56879	-0.00418	-0.96211										-0.15167	-120.702
-0.03554	-0.56919	-0.00423	-0.97419										-0.15187	-121.046
-0.03573	-0.56959	-0.00428	-0.98629										-0.15206	-121.381
-0.03593	-0.56999	-0.00434	-0.99845										-0.15226	-121.726
-0.03612	-0.57042	-0.00439	-1.01143										-0.15246	-122.072
-0.03632	-0.57083	-0.00444	-1.02495										-0.15267	-122.415
-0.03652	-0.57123	-0.0045	-1.03874										-0.15286	-122.773
-0.03672	-0.57163	-0.00455	-1.05283										-0.15306	-123.139
-0.03692	-0.57201	-0.0046	-1.06683										-0.15326	-123.498
-0.03712	-0.57244	-0.00465	-1.08127										-0.15346	-123.853
-0.03733	-0.5729	-0.00471	-1.09605										-0.15366	-124.202
-0.03753	-0.5733	-0.00476	-1.11084										-0.15386	-124.534
-0.03774	-0.57369	-0.00481	-1.12533										-0.15407	-124.861
-0.03794	-0.57409	-0.00486	-1.14013										-0.15427	-125.213
-0.03814	-0.57447	-0.00492	-1.15507										-0.15445	-125.594
-0.03834	-0.57489	-0.00497	-1.17018										-0.15465	-125.966
-0.03855	-0.57535	-0.00503	-1.18629										-0.15487	-126.312
-0.03875	-0.57578	-0.00508	-1.20253										-0.15507	-126.641
-0.03895	-0.5762	-0.00522	-1.24319										-0.15527	-126.978
-0.03915	-0.57658	-0.00538	-1.29271										-0.15547	-127.354
-0.03934	-0.57696	-0.00546	-1.32206										-0.15567	-127.742
-0.03954	-0.57737	-0.00553	-1.34474										-0.15588	-128.121
-0.03974	-0.5778	-0.00558	-1.36491										-0.15607	-128.474
-0.03994	-0.57821	-0.00564	-1.38526										-0.15627	-128.802
-0.04014	-0.57864	-0.00569	-1.40596										-0.15648	-129.136
-0.04033	-0.57907	-0.00575	-1.42649										-0.15668	-129.486
-0.04055	-0.5794	-0.0058	-1.44693										-0.15688	-129.846
-0.04093	-0.58027	-0.00585	-1.46762										-0.15709	-130.207
-0.04113	-0.58065	-0.00591	-1.48801										-0.15729	-130.576
-0.04135	-0.58107	-0.00596	-1.50861										-0.1575	-130.942
-0.04155	-0.58148	-0.00601	-1.52974										-0.1577	-131.302
-0.04176	-0.58189	-0.00606	-1.55066										-0.15789	-131.659
-0.04196	-0.58232	-0.00611	-1.57166										-0.15809	-132.013
-0.04217	-0.58277	-0.00617	-1.5927										-0.15829	-132.377
-0.04237	-0.58319	-0.00622	-1.61371										-0.15896	-133.955
-0.04256	-0.5836	-0.00627	-1.63484										-0.15978	-135.934
-0.04276	-0.58403	-0.00633	-1.65695										-0.16018	-136.83
-0.04296	-0.58442	-0.00638	-1.67933										-0.16046	-137.364
-0.04316	-0.58482	-0.00643	-1.7013										-0.16068	-137.781
-0.04336	-0.58525	-0.00648	-1.72348										-0.16088	-138.172
-0.04356	-0.58566	-0.00654	-1.7455										-0.16109	-138.546
-0.04376	-0.58608	-0.00659	-1.7678										-0.16129	-138.907
-0.04396	-0.5865	-0.00664	-1.79065										-0.16149	-139.277
-0.04417	-0.58688	-0.00669	-1.81377										-0.16169	-139.636
-0.04437	-0.5873	-0.00675	-1.83657										-0.16189	-139.985
-0.04456	-0.58775	-0.0068	-1.85943										-0.16208	-140.339
-0.04476	-0.58817	-0.00685	-1.88231										-0.16227	-140.705
-0.04496	-0.58859	-0.00691	-1.90472										-0.16248	-141.07
-0.04515	-0.589	-0.00696	-1.92762										-0.16268	-141.442
-0.04534	-0.58939	-0.00701	-1.95101										-0.16288	-141.817
-0.04554	-0.58978	-0.00706	-1.97478										-0.16308	-142.178
-0.04575	-0.5902	-0.00711	-1.99872										-0.16328	-142.543
-0.04594	-0.59061	-0.00717	-2.02269										-0.16349	-142.921
-0.04614	-0.59103	-0.00722	-2.04638										-0.16369	-143.299
-0.04634	-0.59145	-0.00727	-2.07044										-0.16389	-143.668
-0.04655	-0.59186	-0.00733	-2.09504										-0.16408	-144.033
-0.04675	-0.59229	-0.00738	-2.11918										-0.16428	-144.391
-0.04694	-0.59273	-0.00743	-2.14348										-0.16448	-144.757
-0.04714	-0.59315	-0.00748	-2.16758										-0.16469	-145.136
-0.04734	-0.59355	-0.00754	-2.19157										-0.16489	-145.509
-0.04755	-0.59396	-0.00759	-2.21628										-0.16509	-145.889
-0.04775	-0.59437	-0.00764	-2.24143										-0.16529	-146.269
-0.04795	-0.59479	-0.00769	-2.26616										-0.16549	-146.639
-0.04815	-0.59524	-0.00775	-2.2908										-0.1657	-147.007
-0.04836	-0.59565	-0.0078	-2.31558										-0.16589	-147.374
-0.04856	-0.59606	-0.00785	-2.33985										-0.16609	-147.738
-0.04875	-0.59647	-0.0079	-2.36477										-0.16629	-148.11
-0.04895	-0.59687	-0.00796	-2.39003										-0.16649	-148.495
-0.04916	-0.59729	-0.00801	-2.41498										-0.16669	-148.874
-0.04936	-0.59772	-0.00807	-2.43998										-0.16689	-149.252
-0.04956	-0.59815	-0.00812	-2.46483										-0.1671	-149.63
-0.04976	-0.59857	-0.00817	-2.48952										-0.1673	-150.005
-0.04996	-0.599	-0.00822	-2.51488										-0.1675	-150.382
-0.05016	-0.5994	-0.00828	-2.54105										-0.16771	-150.758
-0.05035	-0.5998	-0.00833	-2.56663										-0.16791	-151.135
-0.05055	-0.60023	-0.00838	-2.59217										-0.1681	-151.51
-0.05076	-0.60067	-0.00844	-2.61776										-0.16831	-151.886
-0.05097	-0.60109	-0.00849	-2.64315										-0.16851	-152.257
-0.05117	-0.60154	-0.00854	-2.66894										-0.16871	-152.636
-0.05136	-0.60197	-0.0086	-2.69497										-0.16891	-153.015
-0.05156	-0.60239	-0.00865	-2.72081										-0.16911	-153.386
-0.05176	-0.60273	-0.0087	-2.74629										-0.16931	-153.766
-0.05196	-0.60316	-0.00875	-2.77194										-0.16951	-154.154
-0.05216	-0.60369	-0.0088	-2.79723										-0.16971	-154.54
-0.05236	-0.60413	-0.00886	-2.82297										-0.1699	-154.917
-0.05256	-0.60453	-0.00891	-2.8494										-0.1701	-155.295
-0.05276	-0.60492	-0.00896	-2.87555										-0.1703	-155.667
-0.05296	-0.60534	-0.00902	-2.90159										-0.1705	-156.042
-0.05317	-0.60579	-0.00907	-2.92743										-0.1707	-156.434
-0.05337	-0.60625	-0.00912	-2.95313										-0.1709	-156.822
-0.05356	-0.60666	-0.00917	-2.97876										-0.1711	-157.198
-0.05376	-0.60704	-0.00923	-3.00478										-0.17131	-157.562
-0.05397	-0.6075	-0.00928	-3.03058										-0.1715	-157.922
-0.05416	-0.60799	-0.00933	-3.05618										-0.17169	-158.287
-0.05436	-0.60843	-0.00938	-3.08194										-0.17189	-158.666
-0.05455	-0.60877	-0.00943	-3.10733										-0.17209	-159.059
-0.05475	-0.60911	-0.00949	-3.13276										-0.17229	-159.455
-0.05495	-0.60955	-0.00954	-3.15874										-0.1725	-159.846
-0.05515	-0.61001	-0.0096	-3.18553										-0.1727	-160.221
-0.05534	-0.61051	-0.00965	-3.21206										-0.17289	-160.594
-0.05553	-0.61096	-0.0097	-3.23852										-0.1731	-160.987
-0.05574	-0.61135	-0.00976	-3.26498										-0.1733	-161.387
-0.05595	-0.61172	-0.00981	-3.29125										-0.1735	-161.776
-0.05615	-0.61214	-0.00986	-3.31807										-0.1737	-162.158
-0.05635	-0.6126	-0.00991	-3.34471										-0.1739	-162.534
-0.05654	-0.61308	-0.00997	-3.37086										-0.1741	-162.906
-0.05675	-0.61358	-0.01002	-3.39694										-0.1743	-163.291
-0.05696	-0.61399	-0.01007	-3.42296										-0.17451	-163.684
-0.05716	-0.61437	-0.01012	-3.44861										-0.17471	-164.081
-0.05737	-0.61482	-0.01018	-3.47512										-0.17492	-164.478
-0.05756	-0.61527	-0.01023	-3.50209										-0.17512	-164.868
-0.05776	-0.61572	-0.01029	-3.52849										-0.17531	-165.25
-0.05796	-0.61617	-0.01034	-3.55491										-0.17551	-165.638
-0.05816	-0.61661	-0.01039	-3.58104										-0.17571	-166.029
-0.05836	-0.617	-0.01044	-3.60696										-0.17591	-166.415
-0.05856	-0.61742	-0.0105	-3.63326										-0.17611	-166.808
-0.05875	-0.61785	-0.01055	-3.66001										-0.17632	-167.194
-0.05896	-0.61829	-0.0106	-3.68617										-0.17651	-167.566
-0.05917	-0.61875	-0.01065	-3.71207										-0.17671	-167.951
-0.05937	-0.61918	-0.01071	-3.73758										-0.17692	-168.359
-0.05957	-0.61959	-0.01076	-3.76287										-0.17712	-168.764
-0.05977	-0.62001	-0.01081	-3.78958										-0.17732	-169.154
-0.05998	-0.62045	-0.01086	-3.81679										-0.17752	-169.542
-0.06018	-0.62086	-0.01092	-3.8436										-0.17772	-169.931
-0.06038	-0.62128	-0.01097	-3.87006										-0.17793	-170.329
-0.06057	-0.62176	-0.01108	-3.92318										-0.17814	-170.721
-0.06078	-0.62223	-0.01113	-3.94978										-0.17834	-171.11
-0.06099	-0.62268	-0.01118	-3.97673										-0.17853	-171.516
-0.06119	-0.62312	-0.01124	-4.00315										-0.17873	-171.919
-0.06138	-0.62354	-0.01129	-4.02967										-0.17893	-172.308
-0.06159	-0.62397	-0.01134	-4.05589										-0.17913	-172.702
-0.0618	-0.62444	-0.01139	-4.08187										-0.17934	-173.102
-0.062	-0.62489	-0.01144	-4.10852										-0.17954	-173.489
-0.06218	-0.62533	-0.0115	-4.13593										-0.17974	-173.883
-0.06238	-0.62577	-0.01155	-4.16306										-0.17994	-174.281
-0.06258	-0.62618	-0.0116	-4.18996										-0.18014	-174.672
-0.06278	-0.62663	-0.01166	-4.21708										-0.18033	-175.07
-0.06298	-0.62711	-0.01171	-4.24387										-0.18052	-175.462
-0.06318	-0.62755	-0.01177	-4.27114										-0.18072	-175.843
-0.06338	-0.62799	-0.01182	-4.29838										-0.18092	-176.223
-0.06358	-0.62844	-0.01187	-4.32489										-0.18112	-176.618
-0.06378	-0.62885	-0.01192	-4.35118										-0.18132	-177.01
-0.06397	-0.62928	-0.01197	-4.37742										-0.18152	-177.4
-0.06418	-0.62972	-0.01202	-4.40333										-0.18172	-177.798
-0.06438	-0.63016	-0.01208	-4.42886										-0.18191	-178.198
-0.06458	-0.63062	-0.01213	-4.45485										-0.18211	-178.602
-0.06477	-0.63105	-0.01218	-4.48088										-0.18231	-179.009
-0.06497	-0.63147	-0.01224	-4.50733										-0.18252	-179.405
-0.06517	-0.63189	-0.01229	-4.53399										-0.18272	-179.794
-0.06537	-0.63234	-0.01234	-4.56059										-0.18293	-180.197
-0.06558	-0.63281	-0.01239	-4.58762										-0.18313	-180.6
-0.06578	-0.63327	-0.01245	-4.61489										-0.18333	-180.995
-0.06598	-0.63372	-0.0125	-4.642										-0.18352	-181.407
-0.06618	-0.63415	-0.01255	-4.66858										-0.18393	-182.162
-0.06637	-0.6346	-0.01261	-4.69523										-0.18413	-182.558
-0.06657	-0.63503	-0.01266	-4.72173										-0.18432	-182.966
-0.06677	-0.63547	-0.01271	-4.74866										-0.18452	-183.377
-0.06696	-0.63593	-0.01276	-4.77653										-0.18473	-183.792
-0.06716	-0.63638	-0.01282	-4.80453										-0.18493	-184.202
-0.06737	-0.63681	-0.01287	-4.83197										-0.18513	-184.608
-0.06758	-0.63722	-0.01293	-4.85885										-0.18534	-185.016
-0.06778	-0.63768	-0.01298	-4.88568										-0.18553	-185.422
-0.06799	-0.63816	-0.01303	-4.91218										-0.18573	-185.824
-0.06819	-0.63861	-0.01308	-4.93942										-0.18592	-186.227
-0.06839	-0.63904	-0.01314	-4.96725										-0.18611	-186.634
-0.06859	-0.63947	-0.01319	-4.99482										-0.1863	-187.037
-0.06878	-0.63991	-0.01324	-5.02209										-0.1865	-187.441
-0.06898	-0.64035	-0.01329	-5.04876										-0.18671	-187.834
-0.06919	-0.64082	-0.01334	-5.07546										-0.18692	-188.23
-0.06939	-0.64127	-0.0134	-5.10305										-0.18713	-188.666
-0.06959	-0.64171	-0.01345	-5.13117										-0.18733	-189.097
-0.06979	-0.64213	-0.01351	-5.15845										-0.18753	-189.483
-0.06998	-0.64257	-0.01356	-5.18579										-0.18773	-189.862
-0.07018	-0.64302	-0.01361	-5.21321										-0.18793	-190.261
-0.07039	-0.64348	-0.01366	-5.24025										-0.18814	-190.665
-0.07059	-0.64394	-0.01372	-5.26805										-0.18834	-191.082
-0.07079	-0.64441	-0.01377	-5.29624										-0.18854	-191.487
-0.07099	-0.64487	-0.01382	-5.32409										-0.18873	-191.866
-0.07119	-0.64528	-0.01388	-5.35161										-0.18894	-192.27
-0.07139	-0.6457	-0.01393	-5.37909										-0.18914	-192.69
-0.07159	-0.64618	-0.01398	-5.40609										-0.18934	-193.1
-0.07179	-0.64667	-0.01403	-5.4337										-0.18955	-193.516
-0.07199	-0.64711	-0.01409	-5.46214										-0.18975	-193.93
-0.07219	-0.64754	-0.01414	-5.49016										-0.18995	-194.328
-0.07239	-0.64799	-0.01419	-5.51832										-0.19015	-194.738
-0.07259	-0.64846	-0.01424	-5.54596										-0.19034	-195.15
-0.07279	-0.64896	-0.01429	-5.57291										-0.19053	-195.549
-0.07299	-0.64932	-0.01435	-5.59996										-0.19073	-195.958
-0.07319	-0.64973	-0.0144	-5.62744										-0.19094	-196.366
-0.07339	-0.65032	-0.01445	-5.65464										-0.19113	-196.758
-0.07359	-0.65082	-0.0145	-5.6819										-0.19132	-197.15
-0.07379	-0.65121	-0.01455	-5.7095										-0.19151	-197.557
-0.07399	-0.6516	-0.01461	-5.73677										-0.19171	-197.981
-0.07418	-0.65204	-0.01466	-5.76452										-0.19192	-198.414
-0.07438	-0.65249	-0.01471	-5.7927										-0.19213	-198.836
-0.07457	-0.653	-0.01476	-5.82103										-0.19233	-199.236
-0.07478	-0.65347	-0.01482	-5.84935										-0.19253	-199.638
-0.07498	-0.65394	-0.01487	-5.87771										-0.19272	-200.055
-0.07518	-0.65437	-0.01492	-5.90588										-0.19293	-200.476
-0.07538	-0.65462	-0.01498	-5.93411										-0.19313	-200.886
-0.07558	-0.65513	-0.01503	-5.96286										-0.19333	-201.285
-0.07578	-0.65576	-0.01508	-5.99096										-0.19354	-201.69
-0.07598	-0.65626	-0.01514	-6.01884										-0.19374	-202.122
-0.07619	-0.65665	-0.01519	-6.04661										-0.19394	-202.554
-0.07639	-0.657	-0.01525	-6.07408										-0.19414	-202.965
-0.07658	-0.65745	-0.0153	-6.10211										-0.19434	-203.379
-0.07678	-0.65799	-0.01535	-6.1311										-0.19454	-203.801
-0.07699	-0.65853	-0.01541	-6.16024										-0.19475	-204.22
-0.07719	-0.65895	-0.01546	-6.1889										-0.19495	-204.641
-0.07739	-0.65939	-0.01551	-6.21745										-0.19515	-205.06
-0.07759	-0.65983	-0.01556	-6.24541										-0.19535	-205.472
-0.07779	-0.66025	-0.01561	-6.27361										-0.19555	-205.883
-0.07799	-0.66073	-0.01567	-6.3024										-0.19574	-206.306
-0.07819	-0.66125	-0.01572	-6.33113										-0.19594	-206.732
-0.0784	-0.66173	-0.01578	-6.35961										-0.19614	-207.158
-0.07859	-0.66217	-0.01583	-6.38791										-0.19635	-207.578
-0.07879	-0.66258	-0.01588	-6.41605										-0.19656	-207.994
-0.079	-0.66299	-0.01593	-6.44412										-0.19676	-208.406
-0.0792	-0.66349	-0.01599	-6.47334										-0.19695	-208.808
-0.0794	-0.66399	-0.01604	-6.50269										-0.19715	-209.214
-0.07959	-0.66447	-0.01609	-6.53163										-0.19735	-209.622
-0.07979	-0.66493	-0.01614	-6.56061										-0.19755	-210.033
-0.08001	-0.66541	-0.0162	-6.58925										-0.19776	-210.446
-0.08022	-0.66587	-0.01625	-6.61751										-0.19796	-210.858
-0.08041	-0.66629	-0.0163	-6.6461										-0.19816	-211.272
-0.0806	-0.66683	-0.01636	-6.67523										-0.19835	-211.688
-0.08101	-0.66778	-0.01641	-6.70375										-0.19854	-212.106
-0.08121	-0.66819	-0.01646	-6.73239										-0.19874	-212.54
-0.08139	-0.66865	-0.01651	-6.76117										-0.19895	-212.987
-0.08159	-0.66912	-0.01657	-6.79016										-0.19916	-213.426
-0.08179	-0.6696	-0.01662	-6.82027										-0.19936	-213.852
-0.082	-0.6701	-0.01667	-6.85037										-0.19956	-214.266
-0.08219	-0.67051	-0.01673	-6.8798										-0.19976	-214.674
-0.08239	-0.67094	-0.01678	-6.90887										-0.19996	-215.094
-0.0826	-0.6714	-0.01684	-6.93769										-0.20016	-215.526
-0.0828	-0.67186	-0.01689	-6.96593										-0.20036	-215.95
-0.08301	-0.67237	-0.01694	-6.99482										-0.20056	-216.366
-0.08322	-0.67286	-0.01699	-7.0241										-0.20076	-216.786
-0.08341	-0.67329	-0.01704	-7.05266										-0.20095	-217.197
-0.0836	-0.67375	-0.0171	-7.08139										-0.20114	-217.591
-0.08379	-0.67424	-0.01715	-7.11009										-0.20135	-217.973
-0.08401	-0.67467	-0.0172	-7.13888										-0.20156	-218.38
-0.08421	-0.67515	-0.01725	-7.16808										-0.20176	-218.834
-0.0844	-0.67562	-0.0173	-7.19787										-0.20195	-219.273
-0.0846	-0.67603	-0.01735	-7.22745										-0.20214	-219.682
-0.0848	-0.67651	-0.0174	-7.25698										-0.20234	-220.094
-0.08499	-0.67699	-0.01746	-7.28671										-0.20255	-220.516
-0.08518	-0.67742	-0.01751	-7.31596										-0.20275	-220.94
-0.08539	-0.67788	-0.01757	-7.3458										-0.20295	-221.369
-0.08559	-0.67836	-0.01762	-7.37569										-0.20315	-221.797
-0.0858	-0.67882	-0.01767	-7.40517										-0.20335	-222.214
-0.086	-0.67931	-0.01773	-7.43464										-0.20355	-222.643
-0.0862	-0.67979	-0.01778	-7.46438										-0.20375	-223.075
-0.0864	-0.68025	-0.01783	-7.49394										-0.20395	-223.505
-0.08659	-0.6807	-0.01788	-7.52379										-0.20415	-223.941
-0.0868	-0.68115	-0.01793	-7.55445										-0.20436	-224.372
-0.087	-0.68164	-0.01799	-7.58462										-0.20457	-224.785
-0.08719	-0.68218	-0.01805	-7.6148										-0.20476	-225.191
-0.0874	-0.68266	-0.0181	-7.64508										-0.20496	-225.619
-0.0876	-0.68306	-0.01815	-7.67507										-0.20516	-226.059
-0.0878	-0.68351	-0.0182	-7.70489										-0.20536	-226.491
-0.08801	-0.684	-0.01826	-7.73488										-0.20556	-226.902
-0.08821	-0.68446	-0.01831	-7.76495										-0.20576	-227.313
-0.0884	-0.68496	-0.01836	-7.79474										-0.20597	-227.743
-0.08861	-0.68545	-0.01841	-7.82455										-0.20617	-228.179
-0.08882	-0.68588	-0.01846	-7.8541										-0.20638	-228.61
-0.08902	-0.68633	-0.01852	-7.88405										-0.20657	-229.036
-0.08921	-0.68678	-0.01857	-7.9144										-0.20677	-229.465
-0.08941	-0.68728	-0.01863	-7.94463										-0.20697	-229.892
-0.0896	-0.68783	-0.01868	-7.97453										-0.20717	-230.333
-0.0898	-0.68829	-0.01873	-8.00397										-0.20737	-230.787
-0.09001	-0.68871	-0.01879	-8.03323										-0.20758	-231.244
-0.0902	-0.68919	-0.01884	-8.0623										-0.20777	-231.693
-0.0904	-0.68974	-0.01889	-8.09207										-0.20797	-232.121
-0.0906	-0.69027	-0.01894	-8.12196										-0.20817	-232.534
-0.0908	-0.69071	-0.01899	-8.15178										-0.20837	-232.945
-0.091	-0.69111	-0.01905	-8.18191										-0.20858	-233.374
-0.0912	-0.69155	-0.0191	-8.21188										-0.20878	-233.82
-0.0914	-0.69204	-0.01915	-8.24195										-0.20897	-234.262
-0.09159	-0.69259	-0.01921	-8.273										-0.20917	-234.694
-0.09179	-0.69312	-0.01926	-8.30447										-0.20938	-235.115
-0.09198	-0.69358	-0.01931	-8.3351										-0.20958	-235.529
-0.09219	-0.69402	-0.01936	-8.36574										-0.20977	-235.949
-0.0924	-0.69448	-0.01942	-8.39605										-0.20997	-236.386
-0.0926	-0.69494	-0.01947	-8.426										-0.21017	-236.81
-0.0928	-0.69545	-0.01952	-8.45638										-0.21037	-237.216
-0.093	-0.69597	-0.01958	-8.4866										-0.21057	-237.638
-0.09319	-0.6964	-0.01963	-8.51641										-0.21076	-238.073
-0.09339	-0.69686	-0.01968	-8.54623										-0.21096	-238.494
-0.0936	-0.69737	-0.01973	-8.5764										-0.21116	-238.919
-0.0938	-0.69785	-0.01978	-8.60662										-0.21136	-239.362
-0.094	-0.69831	-0.01983	-8.6376										-0.21156	-239.812
-0.0942	-0.69878	-0.01989	-8.66895										-0.21176	-240.271
-0.09439	-0.69923	-0.01994	-8.7001										-0.21196	-240.706
-0.09459	-0.69968	-0.01999	-8.73153										-0.21217	-241.122
-0.0948	-0.70017	-0.02005	-8.76254										-0.21238	-241.552
-0.09501	-0.70065	-0.0201	-8.79284										-0.21257	-241.974
-0.09521	-0.70114	-0.02015	-8.8233										-0.21277	-242.39
-0.09541	-0.70167	-0.02021	-8.85409										-0.21297	-242.826
-0.09561	-0.70219	-0.02026	-8.88414										-0.21318	-243.274
-0.09581	-0.70267	-0.02031	-8.91456										-0.21338	-243.71
-0.09601	-0.70312	-0.02036	-8.94569										-0.21357	-244.162
-0.09622	-0.70356	-0.02042	-8.97681										-0.21378	-244.634
-0.09642	-0.70407	-0.02047	-9.00896										-0.21398	-245.091
-0.09662	-0.70463	-0.02052	-9.04114										-0.21419	-245.518
-0.09681	-0.7051	-0.02057	-9.07256										-0.21438	-245.926
-0.09701	-0.70555	-0.02063	-9.10362										-0.21457	-246.339
-0.09722	-0.70602	-0.02069	-9.1346										-0.21477	-246.784
-0.09742	-0.70649	-0.02074	-9.16524										-0.21497	-247.238
-0.09763	-0.70704	-0.02079	-9.19619										-0.21517	-247.662
-0.09783	-0.70758	-0.02084	-9.22731										-0.21537	-248.081
-0.09802	-0.70807	-0.0209	-9.25785										-0.21556	-248.506
-0.09822	-0.70852	-0.02095	-9.28864										-0.21576	-248.946
-0.09843	-0.70899	-0.021	-9.31921										-0.21596	-249.398
-0.09863	-0.70947	-0.02105	-9.34946										-0.21617	-249.838
-0.09883	-0.70996	-0.02111	-9.38026										-0.21638	-250.274
-0.09902	-0.71048	-0.02116	-9.41208										-0.21659	-250.705
-0.09921	-0.71099	-0.02122	-9.444										-0.21678	-251.134
-0.09941	-0.71143	-0.02127	-9.47582										-0.21698	-251.569
-0.09962	-0.71189	-0.02132	-9.50743										-0.21719	-252.016
-0.09983	-0.71242	-0.02137	-9.53844										-0.2174	-252.472
-0.10003	-0.71294	-0.02143	-9.56975										-0.2176	-252.922
-0.10023	-0.71341	-0.02148	-9.60177										-0.21781	-253.364
-0.10043	-0.71388	-0.02153	-9.63247										-0.218	-253.797
-0.10063	-0.7144	-0.02164	-9.69438										-0.2182	-254.252
-0.10084	-0.71496	-0.02169	-9.72488										-0.21841	-254.727
-0.10104	-0.71544	-0.02174	-9.75589										-0.21861	-255.176
-0.10125	-0.71588	-0.02179	-9.7875										-0.21881	-255.606
-0.10144	-0.71634	-0.02185	-9.81902										-0.21901	-256.051
-0.10163	-0.71684	-0.0219	-9.85073										-0.21922	-256.487
-0.10183	-0.71731	-0.02195	-9.88266										-0.21941	-256.908
-0.10204	-0.71779	-0.022	-9.91386										-0.21961	-257.34
-0.10224	-0.7183	-0.02206	-9.94446										-0.21981	-257.766
-0.10243	-0.71878	-0.02211	-9.97557										-0.22001	-258.188
-0.10263	-0.71931	-0.02216	-10.0072										-0.22021	-258.622
-0.10283	-0.71979	-0.02221	-10.0384										-0.22039	-259.07
-0.10303	-0.7202	-0.02226	-10.0696										-0.22058	-259.519
-0.10324	-0.72067	-0.02232	-10.1003										-0.22078	-259.955
-0.10344	-0.72118	-0.02237	-10.1307										-0.22098	-260.394
-0.10364	-0.72164	-0.02243	-10.1618										-0.22117	-260.823
-0.10384	-0.72215	-0.02248	-10.1932										-0.22137	-261.258
-0.10404	-0.72266	-0.02253	-10.2248										-0.22157	-261.714
-0.10424	-0.72312	-0.02258	-10.2572										-0.22177	-262.175
-0.10443	-0.72364	-0.02264	-10.2896										-0.22198	-262.614
-0.10463	-0.72414	-0.02269	-10.3215										-0.22218	-263.048
-0.10483	-0.72459	-0.02274	-10.3537										-0.22238	-263.493
-0.10503	-0.72509	-0.02279	-10.386										-0.22258	-263.934
-0.10524	-0.72562	-0.02285	-10.4176										-0.22278	-264.38
-0.10544	-0.72611	-0.0229	-10.4491										-0.22298	-264.809
-0.10564	-0.72662	-0.02295	-10.4808										-0.22319	-265.224
-0.10585	-0.72713	-0.023	-10.5127										-0.22341	-265.645
-0.10605	-0.72759	-0.02306	-10.5451										-0.2236	-266.13
-0.10624	-0.7281	-0.02311	-10.5778										-0.22399	-267.035
-0.10645	-0.72857	-0.02316	-10.6094										-0.22419	-267.474
-0.10664	-0.72902	-0.02322	-10.6409										-0.2244	-267.924
-0.10684	-0.72958	-0.02327	-10.6725										-0.22461	-268.391
-0.10705	-0.73012	-0.02332	-10.7044
-0.10725	-0.73058	-0.02337	-10.737
-0.10745	-0.73105	-0.02343	-10.7695
-0.10764	-0.73154	-0.02348	-10.8021
-0.10783	-0.73202	-0.02354	-10.8346
-0.10804	-0.73256	-0.02359	-10.8666
-0.10825	-0.7331	-0.02364	-10.8978
-0.10845	-0.73358	-0.02369	-10.9301
-0.10864	-0.73401	-0.02375	-10.9636
-0.10884	-0.73443	-0.0238	-10.9965
-0.10903	-0.73492	-0.02385	-11.0294
-0.10923	-0.73549	-0.0239	-11.0615
-0.10944	-0.73608	-0.02396	-11.0929
-0.10964	-0.73662	-0.02401	-11.1246
-0.10984	-0.73709	-0.02407	-11.1571
-0.11005	-0.73749	-0.02412	-11.1894
-0.11025	-0.73797	-0.02417	-11.2214
-0.11044	-0.73861	-0.02422	-11.254
-0.11065	-0.73908	-0.02427	-11.286
-0.11086	-0.73958	-0.02432	-11.3186
-0.11106	-0.74008	-0.02438	-11.3516
-0.11125	-0.7404	-0.02443	-11.3846
-0.11144	-0.741	-0.02448	-11.4172
-0.11164	-0.74169	-0.02454	-11.4498
-0.11185	-0.74211	-0.02459	-11.4822
-0.11205	-0.74256	-0.02464	-11.5144
-0.11226	-0.74309	-0.02469	-11.5471
-0.11246	-0.74343	-0.02475	-11.5788
-0.11267	-0.74399	-0.0248	-11.61
-0.11286	-0.74471	-0.02485	-11.6418
-0.11306	-0.74521	-0.0249	-11.6733
-0.11326	-0.74566	-0.02495	-11.7046
-0.11346	-0.74607	-0.025	-11.7371
-0.11366	-0.74643	-0.02506	-11.7711
-0.11385	-0.74702	-0.02511	-11.8049
-0.11405	-0.74769	-0.02516	-11.8381
-0.11425	-0.74816	-0.02522	-11.8705
-0.11445	-0.74864	-0.02527	-11.9033
-0.11465	-0.74911	-0.02533	-11.9368
-0.11485	-0.74953	-0.02538	-11.9697
-0.11504	-0.7501	-0.02544	-12.0022
-0.11524	-0.7507	-0.02549	-12.0345
-0.11545	-0.75117	-0.02554	-12.0669
-0.11565	-0.75167	-0.02559	-12.0991
-0.11586	-0.75217	-0.02564	-12.1327
-0.11606	-0.75262	-0.0257	-12.1667
-0.11625	-0.75318	-0.02576	-12.2004
-0.11644	-0.75376	-0.02581	-12.2337
-0.11663	-0.75425	-0.02586	-12.266
-0.11684	-0.75477	-0.02591	-12.2978
-0.11706	-0.75526	-0.02597	-12.3299
-0.11726	-0.75576	-0.02602	-12.3625
-0.11746	-0.7563	-0.02607	-12.3949
-0.11766	-0.75682	-0.02612	-12.428
-0.11786	-0.75733	-0.02618	-12.4619
-0.11806	-0.75783	-0.02623	-12.4956
-0.11826	-0.75831	-0.02628	-12.5291
-0.11846	-0.75881	-0.02634	-12.5625
-0.11865	-0.75937	-0.02639	-12.5956
-0.11885	-0.75986	-0.02644	-12.629
-0.11906	-0.76033	-0.02649	-12.6621
-0.11926	-0.76089	-0.02655	-12.6945
-0.11947	-0.76142	-0.0266	-12.7274
-0.11967	-0.76195	-0.02666	-12.7608
-0.11987	-0.76254	-0.02671	-12.7935
-0.12008	-0.76307	-0.02676	-12.8263
-0.12028	-0.76354	-0.02681	-12.859
-0.12047	-0.76404	-0.02686	-12.892
-0.12069	-0.76455	-0.02692	-12.9251
-0.12108	-0.76555	-0.02697	-12.9591
-0.12128	-0.76612	-0.02702	-12.9934
-0.12148	-0.76664	-0.02707	-13.0274
-0.12169	-0.76711	-0.02713	-13.0605
-0.12189	-0.7676	-0.02718	-13.0927
-0.12209	-0.76814	-0.02723	-13.1259
-0.12229	-0.7687	-0.02728	-13.159
-0.12248	-0.76923	-0.02733	-13.1916
-0.12268	-0.76973	-0.02739	-13.2244
-0.12289	-0.77022	-0.02744	-13.2573
-0.12308	-0.77072	-0.02749	-13.2901
-0.12328	-0.77125	-0.02754	-13.3228
-0.12348	-0.77176	-0.02759	-13.3558
-0.12369	-0.77226	-0.02765	-13.3885
-0.12388	-0.77277	-0.0277	-13.4218
-0.12407	-0.77327	-0.02775	-13.4556
-0.12426	-0.77375	-0.02781	-13.4887
-0.12446	-0.77427	-0.02786	-13.5223
-0.12467	-0.7748	-0.02791	-13.5567
-0.12487	-0.77532	-0.02797	-13.5909
-0.12507	-0.77587	-0.02802	-13.6242
-0.12528	-0.77639	-0.02807	-13.658
-0.12549	-0.7769	-0.02813	-13.6915
-0.12569	-0.77743	-0.02818	-13.7253
-0.12588	-0.77798	-0.02823	-13.7597
-0.12607	-0.77848	-0.02829	-13.7942
-0.12626	-0.77898	-0.02834	-13.8277
-0.12647	-0.77952	-0.02839	-13.8608
-0.12667	-0.78006	-0.02845	-13.8942
-0.12686	-0.78059	-0.0285	-13.9276
-0.12706	-0.78111	-0.02855	-13.961
-0.12726	-0.78162	-0.02861	-13.9934
-0.12747	-0.78217	-0.02866	-14.0258
-0.12768	-0.7827	-0.02871	-14.0593
-0.12788	-0.7832	-0.02876	-14.0928
-0.12807	-0.7837	-0.02881	-14.1261
-0.12826	-0.78423	-0.02887	-14.1605
-0.12846	-0.78478	-0.02892	-14.195
-0.12866	-0.78532	-0.02897	-14.2283
-0.12886	-0.78583	-0.02903	-14.2615
-0.12907	-0.78635	-0.02908	-14.2949
-0.12927	-0.7869	-0.02913	-14.3282
-0.12948	-0.78744	-0.02918	-14.3623
-0.12969	-0.78797	-0.02924	-14.3963
-0.12989	-0.7885	-0.02929	-14.4299
-0.13009	-0.78904	-0.02934	-14.4639
-0.13029	-0.78956	-0.0294	-14.498
-0.13048	-0.79008	-0.02945	-14.5309
-0.13068	-0.79062	-0.0295	-14.5643
-0.13088	-0.79117	-0.02955	-14.5982
-0.13108	-0.79169	-0.02961	-14.6326
-0.13128	-0.79223	-0.02966	-14.6678
-0.13148	-0.79277	-0.02971	-14.7023
-0.13168	-0.79328	-0.02976	-14.7361
-0.13188	-0.79382	-0.02982	-14.7701
-0.13208	-0.79437	-0.02987	-14.8042
-0.13228	-0.79489	-0.02992	-14.8376
-0.13249	-0.7954	-0.02998	-14.8709
-0.13269	-0.79592	-0.03003	-14.9037
-0.13289	-0.79645	-0.03008	-14.9361
-0.13309	-0.79695	-0.03014	-14.9696
-0.13329	-0.79748	-0.03019	-15.0038
-0.13349	-0.79801	-0.03024	-15.0385
-0.13369	-0.79851	-0.03029	-15.0732
-0.13388	-0.79902	-0.03035	-15.1075
-0.13408	-0.79957	-0.0304	-15.1415
-0.13428	-0.80011	-0.03045	-15.1762
-0.13448	-0.80067	-0.0305	-15.2111
-0.13469	-0.80121	-0.03055	-15.2452
-0.13489	-0.8017	-0.03061	-15.2794
-0.13508	-0.80223	-0.03066	-15.3136
-0.13527	-0.8028	-0.03071	-15.3475
-0.13548	-0.80334	-0.03077	-15.3825
-0.13568	-0.80386	-0.03082	-15.418
-0.13587	-0.80439	-0.03088	-15.453
-0.13607	-0.80492	-0.03093	-15.4876
-0.13627	-0.80544	-0.03098	-15.5216
-0.13649	-0.80598	-0.03103	-15.5547
-0.13669	-0.80651	-0.03109	-15.5887
-0.13689	-0.80702	-0.03114	-15.6235
-0.13709	-0.80756	-0.03119	-15.6587
-0.13728	-0.80813	-0.03125	-15.6936
-0.13749	-0.80867	-0.0313	-15.7279
-0.13769	-0.80917	-0.03135	-15.7618
-0.13789	-0.80967	-0.0314	-15.796
-0.13808	-0.81018	-0.03146	-15.8316
-0.13828	-0.81073	-0.03151	-15.8672
-0.13849	-0.81132	-0.03156	-15.9027
-0.13869	-0.8119	-0.03162	-15.9378
-0.13889	-0.81244	-0.03167	-15.9721
-0.1391	-0.81294	-0.03172	-16.0071
-0.1393	-0.81347	-0.03178	-16.0427
-0.1395	-0.81404	-0.03183	-16.0779
-0.13971	-0.81461	-0.03188	-16.1122
-0.13991	-0.81519	-0.03193	-16.147
-0.14011	-0.81574	-0.03199	-16.182
-0.14031	-0.81622	-0.03204	-16.2164
-0.1405	-0.81672	-0.03209	-16.2519
-0.14071	-0.81728	-0.0322	-16.3238
-0.14091	-0.81783	-0.03225	-16.3585
-0.1411	-0.8184	-0.0323	-16.3925
-0.14131	-0.81898	-0.03236	-16.4256
-0.14151	-0.8195	-0.03241	-16.4596
-0.14171	-0.81998	-0.03246	-16.4936
-0.14192	-0.82051	-0.03252	-16.527
-0.14212	-0.8211	-0.03257	-16.561
-0.14231	-0.82174	-0.03262	-16.5952
-0.14251	-0.82231	-0.03267	-16.629
-0.1427	-0.82271	-0.03272	-16.6632
-0.14291	-0.82314	-0.03277	-16.6982
-0.14311	-0.82369	-0.03283	-16.7329
-0.1433	-0.82432	-0.03288	-16.7681
-0.14349	-0.82501	-0.03293	-16.804
-0.14368	-0.82553	-0.03299	-16.8401
-0.14388	-0.82588	-0.03304	-16.8767
-0.14409	-0.82633	-0.03309	-16.9123
-0.14429	-0.82689	-0.03315	-16.9467
-0.1445	-0.8275	-0.0332	-16.9814
-0.1447	-0.82823	-0.03325	-17.0167
-0.1449	-0.82879	-0.0333	-17.052
-0.14509	-0.82914	-0.03335	-17.0881
-0.1453	-0.82961	-0.03341	-17.1243
-0.1455	-0.8302	-0.03346	-17.1594
-0.14569	-0.83081	-0.03352	-17.1947
-0.14589	-0.83144	-0.03357	-17.2294
-0.14611	-0.83198	-0.03362	-17.2637
-0.14631	-0.83245	-0.03367	-17.2979
-0.14651	-0.83305	-0.03373	-17.3324
-0.14671	-0.83365	-0.03378	-17.3671
-0.1469	-0.83419	-0.03383	-17.4023
-0.14711	-0.83477	-0.03389	-17.4376
-0.14731	-0.83525	-0.03394	-17.4716
-0.14751	-0.8357	-0.03399	-17.5055
-0.14771	-0.83632	-0.03404	-17.5398
-0.1479	-0.83693	-0.0341	-17.5738
-0.1481	-0.83741	-0.03415	-17.6087
-0.1483	-0.83791	-0.0342	-17.6445
-0.1485	-0.83845	-0.03426	-17.6805
-0.14871	-0.83901	-0.03431	-17.7172
-0.14891	-0.83963	-0.03436	-17.7547
-0.14912	-0.84027	-0.03441	-17.7913
-0.14933	-0.84085	-0.03447	-17.8271
-0.14953	-0.84138	-0.03452	-17.863
-0.14972	-0.84189	-0.03457	-17.8986
-0.14992	-0.84237	-0.03462	-17.9337
-0.15012	-0.84289	-0.03468	-17.9694
-0.15031	-0.8435	-0.03473	-18.0055
-0.15051	-0.84406	-0.03478	-18.0403
-0.15071	-0.84459	-0.03483	-18.0746
-0.15093	-0.84515	-0.03489	-18.1088
-0.15113	-0.84571	-0.03494	-18.1434
-0.15133	-0.84628	-0.03499	-18.1787
-0.15153	-0.84684	-0.03504	-18.2145
-0.15174	-0.84737	-0.0351	-18.25
-0.15193	-0.84794	-0.03515	-18.2841
-0.15212	-0.84855	-0.0352	-18.3177
-0.15231	-0.8491	-0.03526	-18.3509
-0.15252	-0.84962	-0.03531	-18.3848
-0.15272	-0.85018	-0.03536	-18.4197
-0.15291	-0.85072	-0.03541	-18.4556
-0.15309	-0.85126	-0.03547	-18.4924
-0.15329	-0.85181	-0.03552	-18.5287
-0.1535	-0.85242	-0.03557	-18.5651
-0.15371	-0.853	-0.03562	-18.6017
-0.15391	-0.85359	-0.03568	-18.638
-0.15411	-0.85416	-0.03573	-18.673
-0.15431	-0.85466	-0.03579	-18.7077
-0.15451	-0.8552	-0.03584	-18.7423
-0.1547	-0.85579	-0.03589	-18.777
-0.1549	-0.85636	-0.03595	-18.8128
-0.15511	-0.85691	-0.036	-18.8485
-0.15531	-0.85748	-0.03605	-18.8835
-0.1555	-0.858	-0.0361	-18.9178
-0.15571	-0.85852	-0.03616	-18.9533
-0.15591	-0.85909	-0.03621	-18.9903
-0.15611	-0.85968	-0.03626	-19.028
-0.15632	-0.86032	-0.03631	-19.0647
-0.15653	-0.8609	-0.03637	-19.1006
-0.15673	-0.86138	-0.03642	-19.1372
-0.15692	-0.86189	-0.03647	-19.1731
-0.15711	-0.86245	-0.03652	-19.2083
-0.15732	-0.86301	-0.03658	-19.2444
-0.15753	-0.86359	-0.03663	-19.283
-0.15772	-0.86422	-0.03668	-19.3242
-0.15792	-0.86481	-0.03674	-19.3656
-0.15811	-0.86534	-0.03679	-19.4046
-0.15832	-0.86588	-0.03685	-19.4412
-0.15853	-0.86637	-0.0369	-19.4773
-0.15873	-0.86696	-0.03707	-19.6449
-0.15893	-0.86763	-0.03729	-19.856
-0.15913	-0.86821	-0.0374	-19.9496
-0.15934	-0.86877	-0.03747	-20.0046
-0.15953	-0.86933	-0.03753	-20.0481
-0.15973	-0.86985	-0.03758	-20.0885
-0.15994	-0.87039	-0.03763	-20.1278
-0.16013	-0.87095	-0.03768	-20.166
-0.16033	-0.87151	-0.03773	-20.2041
-0.16053	-0.87207	-0.03779	-20.241
-0.16073	-0.87274	-0.03784	-20.2768
-0.16114	-0.87379	-0.03789	-20.3113
-0.16134	-0.87438	-0.03795	-20.346
-0.16154	-0.87495	-0.038	-20.3817
-0.16174	-0.87555	-0.03805	-20.4172
-0.16194	-0.87612	-0.0381	-20.4536
-0.16214	-0.87665	-0.03815	-20.4907
-0.16233	-0.87721	-0.03821	-20.5279
-0.16253	-0.87777	-0.03826	-20.5644
-0.16273	-0.87831	-0.03832	-20.6008
-0.16292	-0.87888	-0.03837	-20.6378
-0.16312	-0.87945	-0.03842	-20.6745
-0.16331	-0.88004	-0.03848	-20.7114
-0.16351	-0.88062	-0.03853	-20.7501
-0.16371	-0.8811	-0.03858	-20.7893
-0.16392	-0.88163	-0.03864	-20.8256
-0.16411	-0.8823	-0.03869	-20.862
-0.16431	-0.88297	-0.03874	-20.9003
-0.16451	-0.88352	-0.03879	-20.9375
-0.16472	-0.88404	-0.03885	-20.9743
-0.16492	-0.88456	-0.0389	-21.0117
-0.16512	-0.88513	-0.03895	-21.0486
-0.16531	-0.88574	-0.039	-21.0853
-0.16551	-0.88633	-0.03905	-21.1216
-0.16572	-0.88691	-0.03911	-21.1566
-0.16592	-0.88747	-0.03916	-21.1921
-0.16613	-0.88802	-0.03921	-21.2292
-0.16633	-0.88859	-0.03927	-21.2658
-0.16653	-0.88917	-0.03932	-21.3019
-0.16673	-0.88979	-0.03937	-21.3376
-0.16693	-0.89038	-0.03942	-21.3726
-0.16713	-0.89094	-0.03948	-21.4079
-0.16733	-0.89151	-0.03953	-21.444
-0.16753	-0.89211	-0.03959	-21.4792
-0.16773	-0.89267	-0.03964	-21.5141
-0.16793	-0.89321	-0.03969	-21.5497
-0.16814	-0.89379	-0.03975	-21.5844
-0.16834	-0.89435	-0.0398	-21.6194
-0.16854	-0.89493	-0.03985	-21.6546
-0.16874	-0.89554	-0.0399	-21.6898
-0.16894	-0.89613	-0.03996	-21.726
-0.16914	-0.8967	-0.04001	-21.7628
-0.16933	-0.89728	-0.04006	-21.7994
-0.16953	-0.89782	-0.04012	-21.8361
-0.16974	-0.89837	-0.04017	-21.8729
-0.16993	-0.89896	-0.04022	-21.9091
-0.17013	-0.89955	-0.04027	-21.9458
-0.17034	-0.90016	-0.04032	-21.9814
-0.17054	-0.90071	-0.04038	-22.0164
-0.17074	-0.90127	-0.04043	-22.053
-0.17094	-0.90188	-0.04048	-22.0906
-0.17114	-0.90246	-0.04053	-22.1283
-0.17134	-0.90302	-0.04059	-22.1659
-0.17153	-0.90358	-0.04064	-22.2036
-0.17173	-0.90413	-0.04069	-22.2409
-0.17192	-0.9047	-0.04075	-22.2789
-0.17213	-0.90531	-0.0408	-22.3178
-0.17233	-0.90591	-0.04085	-22.356
-0.17253	-0.90647	-0.0409	-22.3934
-0.17273	-0.90705	-0.04096	-22.4305
-0.17292	-0.90763	-0.04101	-22.4676
-0.17311	-0.90821	-0.04106	-22.5041
-0.17332	-0.90881	-0.04111	-22.5411
-0.17352	-0.90938	-0.04117	-22.5778
-0.17372	-0.90994	-0.04122	-22.6143
-0.17392	-0.91053	-0.04128	-22.651
-0.17413	-0.91112	-0.04133	-22.6877
-0.17433	-0.91171	-0.04138	-22.7244
-0.17452	-0.9123	-0.04144	-22.7614
-0.17473	-0.91287	-0.04149	-22.7997
-0.17493	-0.91346	-0.04154	-22.8389
-0.17513	-0.91408	-0.04159	-22.8774
-0.17533	-0.91468	-0.04164	-22.9133
-0.17553	-0.91525	-0.04169	-22.9483
-0.17573	-0.91583	-0.04175	-22.9854
-0.17593	-0.91644	-0.0418	-23.0267
-0.17613	-0.91703	-0.04186	-23.0718
-0.17634	-0.9176	-0.04191	-23.1154
-0.17655	-0.91818	-0.04196	-23.1548
-0.17676	-0.91876	-0.04201	-23.1908
-0.17696	-0.91932	-0.04207	-23.227
-0.17715	-0.91987	-0.04212	-23.2647
-0.17735	-0.92042	-0.04217	-23.3025
-0.17755	-0.92099	-0.04223	-23.3397
-0.17775	-0.9216	-0.04228	-23.3761
-0.17796	-0.92221	-0.04233	-23.4128
-0.17816	-0.92281	-0.04238	-23.452
-0.17836	-0.9234	-0.04244	-23.4921
-0.17856	-0.92398	-0.04249	-23.5292
-0.17876	-0.92455	-0.04255	-23.5649
-0.17896	-0.92514	-0.0426	-23.6021
-0.17916	-0.92574	-0.04265	-23.6401
-0.17937	-0.92632	-0.04271	-23.6779
-0.17957	-0.92694	-0.04276	-23.7144
-0.17976	-0.92752	-0.04281	-23.7491
-0.17995	-0.92808	-0.04286	-23.7839
-0.18016	-0.92868	-0.04292	-23.8206
-0.18037	-0.92927	-0.04297	-23.8581
-0.18058	-0.92986	-0.04302	-23.8936
-0.18077	-0.93047	-0.04312	-23.9699
-0.18097	-0.93106	-0.04317	-24.008
-0.18116	-0.9316	-0.04322	-24.0471
-0.18136	-0.93217	-0.04328	-24.0875
-0.18156	-0.93276	-0.04333	-24.1279
-0.18175	-0.93335	-0.04338	-24.1667
-0.18195	-0.93396	-0.04344	-24.2036
-0.18215	-0.93454	-0.04349	-24.2399
-0.18235	-0.93509	-0.04354	-24.2763
-0.18255	-0.93566	-0.0436	-24.3128
-0.18274	-0.93625	-0.04365	-24.3519
-0.18294	-0.93679	-0.0437	-24.3927
-0.18314	-0.93737	-0.04375	-24.4362
-0.18335	-0.93799	-0.04381	-24.4849
-0.18355	-0.9386	-0.04386	-24.5321
-0.18374	-0.93917	-0.04391	-24.5727
-0.18394	-0.93978	-0.04396	-24.6101
-0.18414	-0.9404	-0.04402	-24.6476
-0.18436	-0.94103	-0.04407	-24.6863
-0.18456	-0.94164	-0.04413	-24.7254
-0.18475	-0.94223	-0.04418	-24.763
-0.18495	-0.94282	-0.04423	-24.7995
-0.18515	-0.94342	-0.04429	-24.836
-0.18535	-0.94398	-0.04434	-24.8733
-0.18556	-0.94457	-0.04439	-24.911
-0.18576	-0.94519	-0.04445	-24.9486
-0.18597	-0.94579	-0.0445	-24.9861
-0.18617	-0.94636	-0.04455	-25.0237
-0.18637	-0.94694	-0.04461	-25.0619
-0.18657	-0.94749	-0.04466	-25.1018
-0.18677	-0.9481	-0.04471	-25.143
-0.18697	-0.94872	-0.04476	-25.1823
-0.18716	-0.94928	-0.04481	-25.2194
-0.18736	-0.94988	-0.04487	-25.2559
-0.18758	-0.95049	-0.04492	-25.2925
-0.18778	-0.95111	-0.04497	-25.3312
-0.18798	-0.95172	-0.04502	-25.3713
-0.18818	-0.95232	-0.04508	-25.4123
-0.18838	-0.95291	-0.04513	-25.454
-0.18858	-0.95351	-0.04518	-25.4932
-0.18877	-0.9541	-0.04523	-25.5291
-0.18896	-0.95466	-0.04529	-25.5652
-0.18916	-0.95527	-0.04534	-25.6028
-0.18936	-0.95587	-0.04539	-25.6398
-0.18956	-0.95647	-0.04544	-25.6771
-0.18976	-0.95708	-0.0455	-25.7145
-0.18996	-0.95765	-0.04555	-25.7508
-0.19017	-0.95825	-0.0456	-25.7854
-0.19038	-0.95887	-0.04565	-25.8196
-0.19058	-0.95948	-0.0457	-25.8535
-0.19077	-0.96006	-0.04576	-25.8885
-0.19097	-0.96065	-0.04581	-25.9265
-0.19117	-0.96126	-0.04587	-25.9674
-0.19137	-0.96187	-0.04592	-26.0113
-0.19156	-0.96248	-0.04597	-26.054
-0.19177	-0.96306	-0.04603	-26.0929
-0.19197	-0.96364	-0.04608	-26.1311
-0.19216	-0.96425	-0.04613	-26.1693
-0.19236	-0.96485	-0.04618	-26.2072
-0.19256	-0.96545	-0.04624	-26.2449
-0.19277	-0.96605	-0.04629	-26.2831
-0.19297	-0.96664	-0.04635	-26.3207
-0.19317	-0.96723	-0.0464	-26.3571
-0.19337	-0.96782	-0.04645	-26.3941
-0.19357	-0.96845	-0.0465	-26.4338
-0.19377	-0.96906	-0.04655	-26.4744
-0.19398	-0.96965	-0.04661	-26.5135
-0.19419	-0.97025	-0.04666	-26.5526
-0.19439	-0.97081	-0.04671	-26.5916
-0.19458	-0.97137	-0.04676	-26.6295
-0.19478	-0.97198	-0.04681	-26.6656
-0.195	-0.97261	-0.04687	-26.7037
-0.19521	-0.97322	-0.04692	-26.7449
-0.19541	-0.9738	-0.04698	-26.7847
-0.1956	-0.97441	-0.04703	-26.822
-0.1958	-0.97501	-0.04709	-26.8589
-0.19601	-0.97562	-0.04714	-26.8972
-0.19621	-0.97626	-0.04719	-26.9359
-0.19641	-0.97687	-0.04724	-26.9822
-0.19659	-0.97746	-0.0473	-27.0376
-0.19678	-0.97805	-0.04735	-27.0884
-0.19698	-0.97865	-0.0474	-27.1306
-0.19719	-0.97927	-0.04745	-27.1686
-0.19739	-0.97995	-0.04751	-27.2063
-0.1976	-0.98061	-0.04756	-27.2447
-0.1978	-0.9812	-0.04762	-27.2837
-0.198	-0.98176	-0.04767	-27.3237
-0.19821	-0.98237	-0.04772	-27.3642
-0.19841	-0.983	-0.04777	-27.4043
-0.1986	-0.98359	-0.04782	-27.4436
-0.1988	-0.98416	-0.04788	-27.4852
-0.199	-0.98475	-0.04793	-27.5264
-0.19919	-0.98538	-0.04798	-27.5633
-0.19939	-0.98597	-0.04804	-27.5992
-0.19959	-0.98655	-0.04809	-27.6362
-0.19979	-0.98718	-0.04814	-27.6732
-0.19999	-0.98782	-0.04819	-27.7103
-0.2002	-0.98842	-0.04824	-27.7489
-0.2004	-0.98901	-0.04829	-27.7888
-0.20061	-0.98965	-0.04835	-27.8303
-0.20079	-0.99025	-0.0484	-27.8708
-0.2012	-0.99146	-0.04845	-27.9091
-0.20139	-0.99204	-0.04851	-27.9475
-0.20159	-0.99264	-0.04856	-27.9864
-0.20178	-0.99327	-0.04861	-28.0247
-0.20197	-0.99387	-0.04867	-28.0638
-0.20217	-0.99442	-0.04872	-28.1034
-0.20238	-0.99501	-0.04877	-28.1412
-0.20258	-0.99564	-0.04882	-28.1785
-0.20278	-0.99627	-0.04888	-28.2148
-0.20298	-0.99688	-0.04893	-28.2513
-0.20317	-0.99748	-0.04898	-28.2905
-0.20338	-0.99809	-0.04904	-28.3344
-0.20358	-0.99871	-0.04909	-28.3792
-0.20378	-0.99934	-0.04914	-28.4198
-0.20398	-0.99995	-0.0492	-28.4581
-0.20419	-1.00056	-0.04925	-28.4949
-0.20439	-1.00117	-0.0493	-28.5321
-0.20459	-1.0018	-0.04935	-28.5695
-0.2048	-1.00246	-0.04941	-28.6058
-0.205	-1.00308	-0.04946	-28.6417
-0.2052	-1.00372	-0.04951	-28.6812
-0.20541	-1.00435	-0.04957	-28.7245
-0.2056	-1.00496	-0.04962	-28.7669
-0.2058	-1.00555	-0.04967	-28.8068
-0.206	-1.00617	-0.04973	-28.8457
-0.2062	-1.00678	-0.04978	-28.8841
-0.20639	-1.00738	-0.04983	-28.9217
-0.20659	-1.00799	-0.04988	-28.9606
-0.20679	-1.00858	-0.04994	-29.0039
-0.20699	-1.00919	-0.04999	-29.0466
-0.2072	-1.00984	-0.05004	-29.0853
-0.2074	-1.01051	-0.05009	-29.1233
-0.2076	-1.01114	-0.05015	-29.162
-0.2078	-1.01173	-0.0502	-29.1986
-0.20801	-1.01233	-0.05025	-29.234
-0.20821	-1.01295	-0.05031	-29.2718
-0.20842	-1.01359	-0.05036	-29.312
-0.20861	-1.01418	-0.05041	-29.353
-0.20881	-1.01479	-0.05046	-29.3928
-0.20901	-1.01545	-0.05051	-29.4312
-0.2092	-1.01606	-0.05057	-29.4709
-0.2094	-1.01665	-0.05062	-29.5116
-0.2096	-1.01729	-0.05067	-29.5496
-0.20981	-1.01795	-0.05073	-29.5842
-0.21001	-1.01859	-0.05078	-29.6191
-0.21021	-1.0192	-0.05083	-29.6551
-0.2104	-1.01982	-0.05088	-29.6943
-0.21059	-1.02046	-0.05093	-29.7367
-0.2108	-1.02107	-0.05099	-29.7815
-0.211	-1.02168	-0.05104	-29.8286
-0.21119	-1.02228	-0.05109	-29.8751
-0.21138	-1.02287	-0.05115	-29.9167
-0.21157	-1.0235	-0.0512	-29.9548
-0.21177	-1.02414	-0.05125	-29.9942
-0.21197	-1.02477	-0.05131	-30.0336
-0.21217	-1.02537	-0.05136	-30.0716
-0.21237	-1.02597	-0.05141	-30.1095
-0.21258	-1.02659	-0.05147	-30.1467
-0.21279	-1.02725	-0.05152	-30.1818
-0.21299	-1.02788	-0.05157	-30.2172
-0.21319	-1.02847	-0.05162	-30.2547
-0.21339	-1.0291	-0.05168	-30.2934
-0.21359	-1.02976	-0.05173	-30.3331
-0.21379	-1.03042	-0.05178	-30.3735
-0.21398	-1.03105	-0.05184	-30.4143
-0.21419	-1.03169	-0.05189	-30.4544
-0.2144	-1.03235	-0.05194	-30.4921
-0.21461	-1.03298	-0.05199	-30.5273
-0.21481	-1.03362	-0.05205	-30.5636
-0.21501	-1.03424	-0.0521	-30.6018
-0.21521	-1.03491	-0.05215	-30.6395
-0.21541	-1.03555	-0.05221	-30.6758
-0.21561	-1.03613	-0.05226	-30.7109
-0.21581	-1.03672	-0.05231	-30.7468
-0.21602	-1.03734	-0.05237	-30.7843
-0.21621	-1.03799	-0.05242	-30.8224
-0.21641	-1.0386	-0.05247	-30.8599
-0.2166	-1.03919	-0.05252	-30.8974
-0.2168	-1.03983	-0.05258	-30.9362
-0.21701	-1.0405	-0.05263	-30.974
-0.21722	-1.04114	-0.05268	-31.01
-0.21741	-1.04178	-0.05273	-31.0448
-0.21761	-1.04243	-0.05279	-31.0799
-0.21782	-1.04307	-0.05284	-31.1179
-0.21803	-1.04372	-0.0529	-31.1559
-0.21822	-1.04434	-0.05295	-31.1933
-0.21841	-1.04495	-0.053	-31.2336
-0.2186	-1.04559	-0.05305	-31.2761
-0.21881	-1.04622	-0.05311	-31.3178
-0.21902	-1.04686	-0.05316	-31.3595
-0.21922	-1.04751	-0.05321	-31.4024
-0.21942	-1.04816	-0.05326	-31.4434
-0.21963	-1.04879	-0.05331	-31.4794
-0.21982	-1.04944	-0.05336	-31.5134
-0.22002	-1.0501	-0.05342	-31.5493
-0.22021	-1.05071	-0.05347	-31.5859
-0.22041	-1.05135	-0.05353	-31.622
-0.22062	-1.05202	-0.05358	-31.6563
-0.22083	-1.05263	-0.05368	-31.7276
-0.22104	-1.05323	-0.05374	-31.7658
-0.22123	-1.05386	-0.05379	-31.8066
-0.22142	-1.05448	-0.05384	-31.8502
-0.2216	-1.0551	-0.05389	-31.8935
-0.2218	-1.05572	-0.05395	-31.9328
-0.22201	-1.05635	-0.054	-31.9693
-0.2222	-1.05702	-0.05406	-32.0078
-0.2224	-1.05772	-0.05411	-32.0537
-0.2226	-1.05833	-0.05416	-32.1101
-0.2228	-1.05892	-0.05421	-32.1706
-0.22301	-1.05956	-0.05426	-32.2249
-0.22321	-1.06019	-0.05432	-32.2769
-0.2234	-1.06084	-0.05437	-32.3342
-0.22359	-1.0615	-0.05442	-32.3869
-0.2238	-1.06211	-0.05447	-32.4315
-0.22401	-1.06274	-0.05453	-32.4754
-0.22422	-1.06341	-0.05458	-32.5189
-0.22441	-1.06406	-0.05463	-32.5633
-0.22461	-1.06467	-0.05469	-32.6097
-0.22482	-1.06532	-0.05474	-32.6531
-0.22502	-1.06599	-0.05479	-32.6921
-0.22522	-1.0666	-0.05484	-32.731
-0.22542	-1.0672	-0.0549	-32.7691
-0.22563	-1.06779	-0.05495	-32.8048
-0.22582	-1.06843	-0.055	-32.8394
-0.22601	-1.06907	-0.05506	-32.8745
-0.22622	-1.06969	-0.05511	-32.9127
-0.22642	-1.0703	-0.05516	-32.952
-0.22662	-1.07094	-0.05522	-32.9892
-0.22683	-1.0716	-0.05527	-33.0281
-0.22703	-1.07225	-0.05532	-33.0693
-0.22723	-1.07289	-0.05537	-33.109
-0.22743	-1.07351	-0.05543	-33.1473
-0.22763	-1.07417	-0.05548	-33.1853
-0.22783	-1.0748	-0.05553	-33.2228
-0.22804	-1.07543	-0.05559	-33.2617
-0.22823	-1.07608	-0.05564	-33.2993
-0.22843	-1.07672	-0.0557	-33.3348
-0.22864	-1.07733	-0.05575	-33.3737
-0.22883	-1.07794	-0.0558	-33.4158
-0.22903	-1.07859	-0.05585	-33.4569
-0.22923	-1.07924	-0.0559	-33.496
-0.22943	-1.0799	-0.05595	-33.5337
-0.22963	-1.08055	-0.05601	-33.571
-0.22983	-1.08115	-0.05606	-33.6101
-0.23003	-1.08177	-0.05611	-33.6504
-0.23023	-1.08242	-0.05616	-33.6895
-0.23043	-1.08306	-0.05621	-33.728
-0.23063	-1.08368	-0.05627	-33.7665
-0.23082	-1.08436	-0.05632	-33.8038
-0.23102	-1.08504	-0.05638	-33.8409
-0.23122	-1.08564	-0.05643	-33.881
-0.23142	-1.0862	-0.05648	-33.9226
-0.23162	-1.08683	-0.05653	-33.9636
-0.23182	-1.08752	-0.05659	-34.0046
-0.23202	-1.08818	-0.05664	-34.0452
-0.23222	-1.08881	-0.05669	-34.0908
-0.23241	-1.08941	-0.05675	-34.156
-0.23261	-1.09004	-0.0568	-34.2286
-0.23282	-1.09071	-0.05685	-34.2861
-0.23301	-1.09136	-0.05691	-34.3335
-0.23322	-1.09201	-0.05696	-34.3769
-0.23342	-1.09268	-0.05701	-34.4169
-0.23362	-1.09333	-0.05706	-34.4554
-0.23382	-1.09394	-0.05712	-34.4948
-0.23401	-1.09459	-0.05717	-34.5382
-0.23421	-1.09526	-0.05722	-34.5854
-0.23442	-1.09593	-0.05728	-34.6311
-0.23461	-1.09659	-0.05733	-34.6699
[truncated: 3,800 more rows]

## Sheet: Figure S6
Figure S6a and S6b	The normalized Mo K-edge EXAFS and XANES						Figure S6c	R space											Figure S6d	K space
Energy	2H-MoS2	1T-MoS2	NiO@1T-MoS2	CoO@1T-MoS2	FeO@1T-MoS2		R	2H-MoS2	Fit	1T-MoS2	Fit	NiO@1T-MoS2	Fit	CoO@1T-MoS2	Fit	FeO@1T-MoS2	Fit		K	2H-MoS2	Fit	1T-MoS2	Fit	NiO@1T-MoS2	Fit	CoO@1T-MoS2	Fit	FeO@1T-MoS2	Fit
19778.9	0.00707	0.00625	0.00637	0.00699	0.00597		0	0.5599	0.89127	0.5084	0.78193	0.48736	0.76237	0.30724	0.51179	0.42444	0.68654		0	0	0	0	0	0	0	0	0	0	0
19788.7	0.00629	0.00552	0.00564	0.00618	0.00527		0.03068	0.54817	0.85928	0.50193	0.76813	0.47792	0.74478	0.30446	0.50448	0.42311	0.67409		0.05	6.5041e-05	4.85721e-05	9.86673e-05	3.70457e-05	9.76752e-05	2.94173e-05	8.68514e-05	2.37798e-05	8.31331e-05	-2.06939e-05
19798.5	0.00548	0.0048	0.00492	0.00538	0.0046		0.06136	0.51717	0.7692	0.48349	0.72798	0.45063	0.69312	0.29691	0.48339	0.41974	0.63804		0.1	0.000507713	0.000388742	0.000761907	0.000296061	0.000774816	0.000235266	0.000685586	0.000190509	0.000655362	-0.000166013
19808.5	0.00467	0.00409	0.0042	0.00456	0.00389		0.09204	0.47933	0.64051	0.45604	0.66549	0.4087	0.61094	0.28682	0.45112	0.41609	0.5825		0.15	0.00167	0.00131	0.00248	0.000997479	0.00259	0.000793593	0.00228	0.000644848	0.00218	-0.000562924
19818.4	0.00389	0.0034	0.0035	0.0038	0.00325		0.12272	0.45319	0.51368	0.42463	0.58807	0.35815	0.50479	0.27758	0.41237	0.41451	0.51509		0.2	0.00386	0.00312	0.00566	0.00236	0.00609	0.00188	0.00534	0.00154	0.00509	-0.00134
19828.5	0.00312	0.00274	0.00281	0.00306	0.00263		0.1534	0.45504	0.45807	0.3963	0.50813	0.30894	0.38654	0.27303	0.37434	0.41719	0.44839		0.25	0.00734	0.00609	0.01062	0.00459	0.0118	0.00367	0.01028	-0.00341	0.00979	-0.00261
19838.8	0.00238	0.00207	0.00215	0.00233	0.00198		0.18408	0.48616	0.5208	0.37903	0.44507	0.27589	0.28169	0.27599	0.34669	0.42521	0.40113		0.3	0.01235	0.01055	0.01761	0.0079	0.02021	0.00633	0.01751	-0.00606	0.01665	-0.0045
19848.8	0.00169	0.00148	0.00154	0.00165	0.0014		0.21476	0.53151	0.65403	0.37897	0.42307	0.27403	0.24609	0.2869	0.33922	0.438	0.39349		0.35	0.01895	0.01678	0.02679	0.01249	0.03112	0.01003	0.02681	-0.0097	0.02548	-0.00715
19858.5	0.00107	0.000950527	0.000980424	0.00104	0.00087589		0.24544	0.5716	0.78912	0.39702	0.45512	0.30555	0.3153	0.30347	0.35644	0.45333	0.43157		0.4	0.02723	0.02511	0.03823	0.01854	0.04445	0.01493	0.03832	-0.01466	0.03645	-0.01069
19868.4	0.000494123	0.00041113	0.000460565	0.000467938	0.000391645		0.27612	0.59179	0.88538	0.42829	0.52929	0.35743	0.43725	0.32175	0.39415	0.46802	0.50117		0.45	0.03718	0.03587	0.05167	0.02623	0.06017	0.02116	0.05194	-0.02123	0.04955	-0.01528
19878.5	-2.35944e-05	-2.77821e-05	5.13868e-07	-2.68794e-05	-3.54443e-05		0.3068	0.58538	0.9225	0.46505	0.62228	0.41426	0.56627	0.3375	0.44291	0.47873	0.58207		0.5	0.0485	0.04945	0.06669	0.03571	0.07777	0.02887	0.06724	-0.02934	0.06415	-0.02095
19888.4	-0.000445264	-0.000388601	-0.000375957	-0.000431227	-0.00036138		0.33748	0.55466	0.89391	0.49982	0.71477	0.46484	0.68171	0.34718	0.49319	0.4828	0.65839		0.55	0.06106	-0.0659	0.083	0.04715	0.09686	0.03819	0.08388	-0.03917	0.08017	-0.02742
19898.7	-0.000756806	-0.000664451	-0.000631045	-0.000743397	-0.000649166		0.36816	0.51201	0.80591	0.52695	0.79375	0.50204	0.77239	0.34851	0.53752	0.47885	0.71944		0.6	0.07424	-0.08265	0.09999	0.06067	0.11655	0.04921	0.10111	-0.05116	0.09687	-0.03504
19908.7	-0.000908559	-0.00080224	-0.000782394	-0.00087944	-0.000760924		0.39884	0.47983	0.68086	0.54289	0.85071	0.52173	0.83118	0.34083	0.57061	0.46732	0.75841		0.65	0.08766	-0.1027	0.11649	0.07629	0.13602	0.06205	0.11816	-0.06548	0.11352	-0.04386
19918.8	-0.000847264	-0.000736469	-0.000735297	-0.00082062	-0.000685744		0.42951	0.48251	0.56616	0.54638	0.88041	0.52225	0.85359	0.32553	0.58915	0.45103	0.77152		0.7	0.10076	-0.12105	0.13222	0.09408	0.15397	0.0768	0.13393	-0.08064	0.12913	-0.05393
19928.9	-0.000478697	-0.000421109	-0.000436431	-0.000468458	-0.000392131		0.46019	0.52723	0.53639	0.53846	0.88043	0.50448	0.83756	0.30667	0.59168	0.43552	0.75781		0.75	0.11295	-0.14112	0.14605	0.11419	0.16939	0.09357	0.14748	-0.09782	0.14278	-0.0642
19938.8	0.00026549	0.000231711	0.000205146	0.000276531	0.000238471		0.49087	0.59656	0.62743	0.5227	0.85118	0.47222	0.7836	0.29143	0.5787	0.42863	0.71938		0.8	0.12276	-0.16036	0.15632	0.13675	0.18182	0.11249	0.1578	-0.11702	0.15314	-0.07451
19948.7	0.00167	0.00145	0.00141	0.00164	0.00139		0.52155	0.66426	0.78413	0.50518	0.79644	0.43298	0.69535	0.28919	0.55303	0.43824	0.66225		0.85	0.12907	-0.1737	0.16285	0.16194	0.18861	0.13359	0.16343	-0.13737	0.16001	-0.08534
19958.6	0.00411	0.00358	0.00349	0.00405	0.00343		0.55223	0.70915	0.93888	0.49386	0.72446	0.39875	0.58112	0.30724	0.52039	0.46842	0.59781		0.9	0.13116	-0.18488	0.16399	0.19012	0.18888	0.15744	0.16367	-0.15625	0.16087	-0.09659
19968.7	0.00847	0.00746	0.00725	0.00837	0.00719		0.58291	0.71926	1.04969	0.49644	0.64997	0.38456	0.45846	0.34572	0.48998	0.51678	0.54473		0.95	0.12743	-0.1925	0.15839	0.22201	0.18102	-0.15514	0.15612	-0.17544	0.15427	-0.10712
19978.7	0.01699	0.01505	0.01443	0.01665	0.01433		0.61359	0.69323	1.09405	0.51699	0.59603	0.40132	0.36662	0.39785	0.47407	0.57588	0.52736		1	0.11693	-0.18542	0.14641	0.26024	0.16396	-0.18976	0.14118	-0.19452	0.14026	-0.11421
19979.4	0.01774	0.01568	0.01506	0.01734	0.01497		0.64427	0.64236	1.06441	0.55347	0.58995	0.44704	0.37053	0.45439	0.48444	0.63615	0.56336		1.05	0.09789	-0.1717	0.12621	-0.35512	0.13755	-0.22648	0.11739	-0.21067	0.11678	-0.12068
19979.7	0.01811	0.01602	0.01538	0.01766	0.01525		0.67495	0.59302	0.96913	0.59861	0.64623	0.50877	0.48337	0.50658	0.526	0.68806	0.6491		1.1	0.06896	-0.15065	0.0945	-0.42215	0.10008	-0.26765	0.08359	-0.22127	0.083	-0.12654
19980	0.01851	0.01638	0.01569	0.01807	0.01559		0.70563	0.5817	0.83872	0.64269	0.75439	0.57114	0.64991	0.54689	0.594	0.72292	0.76525		1.15	0.02564	-0.11591	0.05012	-0.48704	0.05117	-0.30582	0.03652	-0.22892	0.03491	-0.13127
19980.4	0.019	0.0168	0.0161	0.01856	0.01601		0.73631	0.62936	0.73772	0.6759	0.8911	0.62091	0.82789	0.56916	0.67812	0.73313	0.89148		1.2	-0.01936	-0.06912	0.00236	-0.55183	-0.00194	-0.34649	-0.01374	-0.23278	-0.0169	-0.13036
19980.7	0.0195	0.0173	0.01654	0.01903	0.01641		0.76699	0.7177	0.75434	0.68942	1.03487	0.64758	0.99483	0.56873	0.76743	0.71234	1.01199		1.25	-0.07936	-0.01575	-0.05983	-0.61002	-0.0807	-0.38442	-0.076	-0.22905	-0.08277	-0.12841
19981.1	0.02003	0.01773	0.01697	0.01955	0.01686		0.79767	0.80568	0.91234	0.67595	1.16963	0.64314	1.13674	0.5429	0.85275	0.65552	1.1154		1.3	-0.15325	0.043	-0.13231	-0.66632	-0.17036	-0.41428	-0.14795	-0.21726	-0.16151	-0.12613
19981.4	0.02046	0.01814	0.01735	0.01999	0.01729		0.82835	0.85398	1.14447	0.62983	1.28384	0.60212	1.24382	0.49213	0.92695	0.55918	1.19391		1.35	-0.22656	0.10578	-0.21115	-0.70105	-0.25034	-0.44328	-0.21811	-0.20017	-0.2382	-0.1243
19981.8	0.02113	0.01873	0.01792	0.02062	0.01782		0.85903	0.83293	1.37808	0.5474	1.36955	0.52229	1.30935	0.42316	0.985	0.42148	1.24288		1.4	-0.31501	0.16628	-0.30201	-0.73057	-0.34669	-0.45994	-0.29704	-0.17777	-0.3288	-0.1261
19982.1	0.02165	0.01917	0.01833	0.02112	0.01825		0.88971	0.72454	1.56552	0.42769	1.42202	0.40768	1.32961	0.35751	1.02393	0.2424	1.26095		1.45	-0.39491	0.22173	-0.38528	-0.73858	-0.43193	-0.46792	-0.3667	-0.15306	-0.40655	-0.12948
19982.4	0.02219	0.01964	0.01877	0.02168	0.01867		0.92039	0.5292	1.67923	0.27583	1.43992	0.28316	1.30445	0.3448	1.04305	0.02596	1.25055		1.5	-0.47868	0.26484	-0.46833	-0.72361	-0.51402	-0.47069	-0.43268	-0.12756	-0.48401	-0.13411
19982.8	0.02281	0.02021	0.01931	0.02226	0.01925		0.95107	0.31707	1.70883	0.13869	1.42578	0.25501	1.23821	0.43333	1.04422	0.23194	1.21853		1.55	-0.55327	0.27817	-0.54993	-0.69696	-0.58782	-0.4602	-0.48801	-0.10207	-0.54978	-0.14053
19983.2	0.02346	0.0208	0.01985	0.02292	0.01979		0.98175	0.43614	1.66242	0.2424	1.38681	0.4224	1.14149	0.60877	1.03228	0.51728	1.17696		1.6	-0.61443	0.27712	-0.61121	-0.64377	-0.6438	-0.43911	-0.52878	-0.07442	-0.6017	-0.16931
19983.5	0.0241	0.02141	0.02041	0.02356	0.02037		1.01243	0.87249	1.57029	0.49091	1.33579	0.69084	1.03403	0.83584	1.01523	0.8262	1.1432		1.65	-0.65819	0.26176	-0.65532	-0.56918	-0.67569	-0.4123	-0.55355	-0.06396	-0.62929	-0.20257
19983.9	0.02473	0.02199	0.02092	0.02414	0.02087		1.04311	1.39968	1.48737	0.77759	1.29138	1.00396	0.94819	1.09202	1.00394	1.15001	1.13752		1.7	-0.67478	0.21525	-0.67205	-0.48226	-0.67799	-0.37928	-0.55049	-0.06162	-0.62941	-0.23222
19984.2	0.02545	0.02262	0.02154	0.02485	0.02151		1.07379	1.94652	1.48171	1.08303	1.27624	1.34025	0.92591	1.36268	1.01048	1.4789	1.1768		1.75	-0.65968	0.13218	-0.65818	-0.39092	-0.64562	-0.34435	-0.52447	-0.05493	-0.59786	-0.2566
19984.6	0.02616	0.0233	0.0221	0.02556	0.02212		1.10447	2.46359	1.59405	1.39528	1.3106	1.68491	0.99708	1.63611	1.0448	1.80227	1.26672		1.8	-0.61338	0.04518	-0.61801	-0.30092	-0.5937	-0.30104	-0.47934	-0.04245	-0.5476	-0.27946
19984.9	0.0269	0.02393	0.02273	0.02625	0.02274		1.13515	2.90466	1.80302	1.70306	1.40335	2.02435	1.15518	1.90162	1.11104	2.10909	1.39938		1.85	-0.54395	-0.04277	-0.54962	-0.21869	-0.52123	-0.24962	-0.41987	-0.03077	-0.47508	-0.2991
19985.3	0.02769	0.02463	0.02341	0.02704	0.02339		1.16583	3.22713	2.04654	1.99507	1.54805	2.34514	1.36741	2.14915	1.20604	2.38842	1.55833		1.9	-0.45286	-0.14236	-0.47035	-0.14491	-0.43689	-0.23819	-0.34932	-0.0218	-0.39269	-0.3122
19985.6	0.02855	0.02536	0.0241	0.0278	0.02411		1.1965	3.39554	2.26165	2.26022	1.72753	2.63421	1.59899	2.36932	1.32115	2.62995	1.72498		1.95	-0.34409	-0.23171	-0.37878	-0.12738	-0.34536	-0.2271	-0.27611	-0.01375	-0.29836	-0.31894
19986	0.02927	0.02604	0.02468	0.02854	0.02472		1.22718	3.3859	2.40344	2.48818	1.92137	2.87922	1.82214	2.55376	1.44546	2.82465	1.88259		2	-0.22856	-0.28833	-0.27973	-0.09653	-0.25113	-0.2027	-0.20045	-0.00776	-0.20397	-0.2997
19986.3	0.03023	0.02684	0.02546	0.02948	0.02556		1.25786	3.19116	2.45132	2.66995	2.11067	3.06918	2.01591	2.69553	1.5684	2.9654	2.01786		2.05	-0.1032	-0.32044	-0.1803	-0.05254	-0.15336	-0.16902	-0.12266	0.02713	-0.11261	-0.24878
19986.7	0.03106	0.02762	0.02614	0.03033	0.02628		1.28854	2.82929	2.415	2.79865	2.28013	3.19515	2.16472	2.78965	1.68128	3.04785	2.12178		2.1	0.05867	-0.30696	-0.05085	0.0016	-0.03268	-0.13292	-0.02876	0.09289	0.0087	-0.17136
19987	0.03193	0.02841	0.02691	0.03119	0.02698		1.31922	2.3604	2.34328	2.87044	2.41874	3.2511	2.25799	2.83373	1.77823	3.07135	2.19043		2.15	0.22722	-0.2375	0.07838	0.05501	0.08961	-0.08855	0.06779	0.1755	0.12724	-0.07015
19987.4	0.03282	0.02923	0.0276	0.03204	0.02774		1.3499	1.92837	2.32786	2.8857	2.52046	3.23498	2.29063	2.82873	1.85693	3.04025	2.22617		2.2	0.37948	-0.12069	0.18402	0.10694	0.18833	-0.03848	0.14273	0.27044	0.22574	0.06333
19987.7	0.03394	0.03023	0.02849	0.03314	0.02866		1.38058	1.80491	2.47514	2.85055	2.58509	3.15021	2.2646	2.77993	1.91929	2.96545	2.23911		2.25	0.57029	0.04298	0.30917	0.16733	0.31125	0.07302	0.23961	0.3924	0.34312	0.24043
19988.1	0.03502	0.03119	0.02935	0.03415	0.02959		1.41126	2.17512	2.83493	2.77891	2.61946	3.00773	2.19157	2.69808	1.97204	2.86639	2.24861		2.3	0.7737	0.28633	0.43749	0.32212	0.43344	0.22372	0.34051	0.53898	0.47163	0.44611
19988.4	0.03607	0.03218	0.03024	0.03517	0.03047		1.44194	2.86555	3.36545	2.69478	2.63863	2.82927	2.0972	2.60076	2.02698	2.77282	2.2831		2.35	0.97928	0.58746	0.56413	0.50986	0.55876	0.39825	0.44621	0.69809	0.60036	0.67343
19988.8	0.0372	0.03323	0.03113	0.03627	0.03154		1.47262	3.63552	3.97766	2.63371	2.66634	2.65148	2.02552	2.51318	2.10007	2.7242	2.37605		2.4	1.17937	0.92871	0.71325	0.71529	0.70166	0.59458	0.5736	0.86359	0.73505	0.93031
19989.1	0.03834	0.03427	0.03212	0.03743	0.03246		1.5033	4.3356	4.58414	2.63988	2.73301	2.52862	2.03708	2.46701	2.20883	2.76317	2.55649		2.45	1.3847	1.29295	0.84672	0.95566	0.82802	0.83467	0.68926	1.05242	0.89353	1.21168
19989.5	0.03975	0.03551	0.03323	0.0388	0.03373		1.53398	4.87774	5.1191	2.75494	2.86964	2.52529	2.18898	2.49445	2.36816	2.92154	2.83861		2.5	1.53613	1.71449	0.96664	1.23839	0.95717	1.08869	0.81837	1.24393	1.0354	1.4896
19989.8	0.04099	0.03665	0.0342	0.03995	0.03475		1.56466	5.21755	5.54697	3.00141	3.09851	2.69055	2.50362	2.61788	2.58612	3.20709	3.21814		2.55	1.6483	2.12282	1.12935	1.52515	1.10698	1.34353	0.93849	1.42054	1.19065	1.74934
19990.2	0.04235	0.0379	0.03535	0.04133	0.03592		1.59534	5.35919	5.87108	3.37432	3.42592	3.0302	2.96158	2.84092	2.86199	3.60305	3.6771		2.6	1.6614	2.47897	1.27684	1.80132	1.23607	1.6013	1.05954	1.57188	1.32658	1.97123
19990.5	0.04392	0.03925	0.03654	0.04276	0.03711		1.62602	5.3737	6.14325	3.84805	3.8418	3.51005	3.52293	3.1488	3.18728	4.07872	4.19101		2.65	1.61203	2.74846	1.39954	2.10056	1.34482	1.8524	1.14102	1.67627	1.42231	2.13456
19990.9	0.04566	0.04084	0.03797	0.0445	0.03871		1.6567	5.42062	6.4667	4.38881	4.32503	4.08119	4.14627	3.51626	3.54825	4.60016	4.7338		2.7	1.4667	2.95619	1.49208	2.36576	1.41233	2.0625	1.18814	1.72473	1.46847	2.22826
19991.2	0.04718	0.04231	0.03924	0.04599	0.04009		1.68738	5.73564	6.97679	4.96285	4.84943	4.69743	4.79501	3.91557	3.92855	5.13563	5.28022		2.75	1.23281	3.04891	1.52471	2.57325	1.42538	2.21554	1.17915	1.71052	1.43081	2.24159
19991.6	0.04905	0.04402	0.04072	0.04785	0.04173		1.71806	6.52671	7.79038	5.53943	5.38779	5.31993	5.43751	4.32078	4.31098	5.65716	5.80671		2.8	1.02243	3.00527	1.50287	2.70115	1.37604	2.28461	1.11215	1.62495	1.36214	2.15335
19991.9	0.05083	0.04569	0.04212	0.04958	0.04322		1.74874	7.84211	8.95089	6.09141	5.91394	5.91651	6.04609	4.70921	4.67868	6.14067	6.29181		2.85	0.78582	2.811	1.4007	2.71037	1.26213	2.26151	1.00328	1.444	1.21475	1.9552
19992.3	0.05312	0.04774	0.04387	0.05172	0.04516		1.77942	9.5738	10.4144	6.59503	6.40361	6.46031	6.59643	5.06156	5.01577	6.56566	6.71637		2.9	0.56715	2.45327	1.24292	2.60256	1.0823	2.13947	0.84145	1.18341	1.02706	1.66421
19992.6	0.05529	0.04974	0.04568	0.05395	0.04708		1.8101	11.5524	12.0773	7.02981	6.83503	6.9289	7.06742	5.36182	5.30785	6.91511	7.06389		2.95	0.36232	1.93807	1.03743	2.36881	0.88185	1.91313	0.65091	0.85299	0.78096	1.28274
19993	0.05777	0.052	0.04764	0.05629	0.04912		1.84078	13.6067	13.8103	7.37852	7.18919	7.30384	7.44125	5.59705	5.54237	7.17539	7.32077		3	0.19798	1.27603	0.77852	1.98491	0.63154	1.55322	0.4349	0.4599	0.5291	0.82128
19993.3	0.06016	0.05417	0.04949	0.05867	0.05131		1.87146	15.5811	15.4806	7.62731	7.45027	7.57067	7.70369	5.75737	5.70894	7.33633	7.47658		3.05	0.03445	0.48921	0.49065	1.45798	0.35604	1.09325	0.22409	0.02212	0.24494	0.29899
19993.7	0.06277	0.05674	0.05159	0.06132	0.05366		1.90214	17.3383	16.9633	7.76585	7.60589	7.71889	7.84433	5.83588	5.79959	7.3912	7.52428		3.1	-0.14264	-0.38247	0.1793	0.82585	0.06525	0.54982	-0.02658	-0.445	-0.05119	-0.27231
19994	0.06583	0.05958	0.05392	0.06421	0.05616		1.93282	18.7616	18.1488	7.78751	7.64742	7.74211	7.85689	5.82866	5.80902	7.33681	7.46039		3.15	-0.36995	-1.30454	-0.12057	0.10814	-0.22675	-0.05842	-0.27005	-0.92717	-0.35811	-0.87202
19994.4	0.06886	0.06248	0.05625	0.06725	0.05894		1.9635	19.7584	18.9483	7.68946	7.57018	7.6381	7.73933	5.73472	5.73468	7.17339	7.28502		3.2	-0.66713	-2.23449	-0.48767	-0.65809	-0.53024	-0.69747	-0.51715	-1.40759	-0.66619	-1.48027
19994.7	0.07243	0.06582	0.05908	0.07072	0.06202		1.99418	20.2631	19.2977	7.47272	7.37358	7.40884	7.49397	5.55594	5.5769	6.90455	7.00182		3.25	-1.06533	-3.1245	-0.84457	-1.4388	-0.84508	-1.34776	-0.76457	-1.87059	-1.02913	-2.07217
19995	0.0759	0.06918	0.06171	0.07424	0.06499		2.02485	20.2401	19.161	7.14215	7.06119	7.06039	7.12748	5.29688	5.33886	6.53705	6.61784		3.3	-1.53616	-3.92264	-1.20224	-2.20719	-1.15381	-1.9838	-1.00862	-2.29245	-1.36536	-2.62062
19995.4	0.08036	0.07324	0.06498	0.07855	0.06917		2.05553	19.6851	18.5323	6.70633	6.64063	6.60287	6.65074	4.96469	5.02652	6.08051	6.14323		3.35	-2.05325	-4.59488	-1.55796	-2.93191	-1.44832	-2.57993	-1.24355	-2.65403	-1.70392	-3.10234
19995.8	0.08468	0.07752	0.06828	0.08284	0.07295		2.08621	18.6254	17.4355	6.17746	6.1236	6.05021	6.07873	4.56878	4.64852	5.54711	5.59094		3.4	-2.55392	-5.10416	-1.91121	-3.58296	-1.7356	-3.10704	-1.45889	-2.93878	-2.02922	-3.48951
19996.2	0.09022	0.08274	0.07231	0.08843	0.07772		2.11689	17.1173	15.9233	5.57121	5.5257	5.42008	5.43046	4.12067	4.21596	4.95117	4.97628		3.45	-3.00838	-5.41528	-2.23319	-4.12392	-1.99785	-3.53928	-1.65767	-3.11951	-2.33163	-3.7589
19996.5	0.09534	0.08756	0.07604	0.09328	0.08241		2.14757	15.2428	14.0737	4.90673	4.86657	4.734	4.72909	3.63374	3.74233	4.3087	4.31645		3.5	-3.33156	-5.49946	-2.52317	-4.52633	-2.23118	-3.8544	-1.82909	-3.19703	-2.5737	-3.90829
19996.8	0.10148	0.09351	0.08083	0.0996	0.08804		2.17825	13.1044	11.9851	4.20707	4.17034	4.01793	4.00271	3.12319	3.24349	3.63708	3.63015		3.55	-3.4876	-5.36874	-2.77109	-4.7674	-2.42587	-4.02547	-1.96334	-3.16742	-2.78159	-3.92753
19997.2	0.10793	0.09974	0.08546	0.10585	0.09374		2.20893	10.8178	9.77042	3.50041	3.4672	3.30423	3.2866	2.60624	2.73803	2.95475	2.93737		3.6	-3.43827	-5.02834	-2.94544	-4.81197	-2.57587	-4.04109	-2.05476	-3.02821	-2.89941	-3.81129
19997.5	0.11587	0.10723	0.09117	0.11356	0.10057		2.23961	8.50544	7.55078	2.82355	2.79729	2.63652	2.62854	2.10325	2.24837	2.28154	2.25978		3.65	-3.2111	-4.49549	-3.05174	-4.67714	-2.65	-3.90605	-2.0849	-2.78309	-2.92619	-3.56103
19997.9	0.1246	0.11526	0.09761	0.12197	0.1081		2.27029	6.28906	5.4494	2.22959	2.2191	2.07994	2.09847	1.64064	1.80335	1.6406	1.62316		3.7	-2.87417	-3.80086	-3.05655	-4.3625	-2.65812	-3.62094	-2.05144	-2.43627	-2.86958	-3.18116
19998.2	0.13406	0.12396	0.10401	0.13068	0.11635		2.30097	4.2864	3.58945	1.79926	1.81932	1.72982	1.79027	1.25756	1.44254	1.06735	1.06774		3.75	-2.51523	-2.97891	-2.95341	-3.87703	-2.5663	-3.19389	-1.94291	-1.99766	-2.68513	-2.68131
19998.6	0.14499	0.13397	0.11215	0.14056	0.12564		2.33165	2.62446	2.10846	1.62715	1.68819	1.66848	1.76533	1.01343	1.21608	0.65246	0.69		3.8	-2.18128	-2.06972	-2.72302	-3.23968	-2.36229	-2.63841	-1.75124	-1.4807	-2.39781	-2.08092
19998.9	0.15566	0.14397	0.11994	0.1508	0.13481		2.36233	1.53443	1.23359	1.72884	1.82106	1.85692	1.96357	0.96143	1.15741	0.61351	0.66816		3.85	-1.89609	-1.12903	-2.36472	-2.46667	-2.04009	-1.97113	-1.46872	-0.91692	-1.99651	-1.40869
19999.3	0.16722	0.15458	0.1293	0.16235	0.14507		2.39301	1.44843	1.18107	1.99734	2.10174	2.16365	2.2575	1.07074	1.23686	0.88845	0.91275		3.9	-1.52301	-0.21818	-1.8744	-1.58781	-1.59291	-1.21343	-1.06277	-0.31624	-1.43863	-0.67643
19999.6	0.17925	0.16579	0.13857	0.17375	0.15575		2.42369	2.06307	1.49135	2.31363	2.41591	2.48334	2.55133	1.24883	1.38104	1.20808	1.19304		3.95	-1.01243	0.65262	-1.27969	-0.64463	-1.03282	-0.41008	-0.62942	0.30466	-0.76407	0.09293
20000	0.19138	0.17774	0.14907	0.18614	0.16693		2.45437	2.86571	1.8655	2.60629	2.69639	2.75889	2.79293	1.4275	1.52896	1.48324	1.42563		4	-0.2623	1.45565	-0.51729	0.31462	-0.33935	0.41516	-0.0927	0.92436	-0.00655	0.87162
20000.4	0.20499	0.19093	0.16085	0.19969	0.17986		2.48505	3.82437	2.44782	2.83922	2.90881	2.96222	2.95652	1.57324	1.64596	1.69098	1.58743		4.05	0.71473	2.17213	0.30859	1.27502	0.39139	1.23791	0.50002	1.52086	0.83098	1.63479
20000.7	0.21673	0.20298	0.17174	0.2122	0.19123		2.51573	5.0084	3.40785	2.99518	3.03667	3.08059	3.03086	1.67145	1.71517	1.8252	1.67286		4.1	1.83547	2.79385	1.18411	2.19896	1.18663	2.0319	1.125	2.08018	1.69254	2.36186
20001	0.2295	0.21663	0.18406	0.22579	0.20364		2.54641	6.44081	4.75511	3.06739	3.07371	3.11025	3.01357	1.71697	1.72987	1.88645	1.68355		4.15	2.9122	3.3173	2.0638	3.05183	1.95277	2.76476	1.71603	2.58527	2.48046	3.02999
20001.4	0.24357	0.23103	0.1976	0.24115	0.2176		2.57709	8.0818	6.39775	3.05568	3.02037	3.05342	2.90827	1.70987	1.6894	1.87897	1.62515		4.2	3.81929	3.74744	2.85949	3.80816	2.66817	3.41476	2.25008	3.01823	3.21051	3.61484
20001.7	0.25507	0.24487	0.20983	0.25532	0.22978		2.60777	9.85057	8.21782	2.96442	2.88193	2.91668	2.72302	1.65352	1.59706	1.80962	1.50609		4.25	4.42846	4.09364	3.57548	4.4452	3.29471	3.95879	2.71046	3.36629	3.83968	4.09802
20002.1	0.27117	0.26254	0.22671	0.2739	0.24726		2.63845	11.6479	10.0965	2.80147	2.66736	2.70994	2.46934	1.55355	1.4589	1.68716	1.3367		4.3	4.66882	4.37437	4.14504	4.93913	3.79208	4.37958	3.06424	3.61871	4.27628	4.46318
20002.5	0.28588	0.27836	0.24253	0.29085	0.26181		2.66913	13.3713	11.9213	2.57728	2.3885	2.44573	2.16141	1.4172	1.28293	1.52185	1.12858		4.35	4.63077	4.60533	4.5218	5.27417	4.11879	4.66167	3.25274	3.76583	4.55893	4.69841
20002.8	0.30055	0.29479	0.25736	0.30706	0.27729		2.69981	14.9251	13.5901	2.30426	2.05936	2.13865	1.81571	1.2529	1.07854	1.32508	0.89406		4.4	4.36422	4.79472	4.73206	5.44114	4.26238	4.79428	3.32096	3.80296	4.60778	4.79636
20003.1	0.31812	0.31488	0.27501	0.32695	0.29555		2.73049	16.2262	15.0148	1.99629	1.69565	1.80504	1.45105	1.06995	0.85606	1.10928	0.64574		4.45	4.01951	4.94964	4.70146	5.43318	4.21679	4.7727	3.22011	3.73701	4.46127	4.75824
20003.5	0.3368	0.33537	0.29308	0.34721	0.31493		2.76117	17.2093	16.1246	1.66831	1.31461	1.46318	1.09018	0.8785	0.6268	0.88831	0.39637		4.5	3.7277	5.07663	4.47542	5.25014	3.99645	4.5966	2.99607	3.56415	4.13095	4.57795
20003.8	0.356	0.35588	0.31059	0.36743	0.33284		2.79184	17.8285	16.8684	1.33642	0.93615	1.13459	0.76635	0.69001	0.40434	0.67909	0.16235		4.55	3.51236	5.1569	4.09168	4.91004	3.63302	4.28184	2.6684	3.28633	3.67025	4.25892
20004.2	0.3824	0.38207	0.33453	0.39347	0.35839		2.82252	18.0591	17.2155	1.01874	0.58957	0.84812	0.54353	0.51897	0.21548	0.50614	0.10132		4.6	3.44743	5.1656	3.56659	4.42142	3.13186	3.82999	2.27385	2.91245	3.0913	3.81226
20004.5	0.40594	0.40596	0.35362	0.4156	0.3799		2.8532	17.8973	17.1564	0.73885	0.3521	0.64755	0.51588	0.38719	0.16571	0.40727	0.28118		4.65	3.55544	5.08447	2.94667	3.79607	2.58221	3.25682	1.79864	2.45746	2.46175	3.2525
20004.9	0.43236	0.43346	0.37668	0.44011	0.40545		2.88388	17.3585	16.7011	0.53444	0.38825	0.58239	0.65191	0.32545	0.28441	0.41078	0.44168		4.7	3.76628	4.88614	2.2512	3.05353	1.9519	2.57875	1.31363	1.93166	1.821	2.59326
20005.3	0.46577	0.4633	0.4051	0.46958	0.43597		2.91456	16.4754	15.8776	0.45779	0.59103	0.64189	0.82761	0.34425	0.41863	0.48539	0.56593		4.75	3.93579	4.51864	1.54544	2.22565	1.27867	1.82133	0.83674	1.34948	1.17354	1.85194
20005.6	0.4936	0.48751	0.42569	0.49175	0.45969		2.94524	15.2946	14.7288	0.50806	0.79509	0.75179	0.98039	0.40732	0.52828	0.5789	0.65018		4.8	3.84353	3.95078	0.82322	1.33695	0.59517	1.0082	0.33951	0.72843	0.53397	1.05211
20005.9	0.52781	0.51909	0.45333	0.51984	0.48851		2.97592	13.8739	13.3095	0.60839	0.9575	0.85545	1.08795	0.47642	0.60483	0.6624	0.69359		4.85	3.25445	3.17688	0.11315	0.4154	-0.10202	0.16672	-0.14485	0.08288	-0.13978	0.21433
20006.3	0.56184	0.54946	0.48075	0.54661	0.51838		3.0066	12.279	11.6831	0.70137	1.06647	0.92718	1.14259	0.53293	0.64599	0.72404	0.69742		4.9	2.30289	2.18271	-0.57782	-0.51067	-0.82178	-0.67955	-0.66864	-0.56465	-0.80041	-0.6315
20006.7	0.5956	0.5794	0.50907	0.57376	0.54942		3.03728	10.5806	9.91785	0.76392	1.11884	0.9574	1.14318	0.56967	0.65219	0.7598	0.66474		4.95	0.85893	0.95554	-1.37061	-1.41644	-1.54989	-1.50699	-1.1982	-1.19414	-1.50955	-1.46105
20007	0.62649	0.60676	0.53342	0.59767	0.57638		3.06796	8.85272	8.08386	0.78869	1.11567	0.94426	1.0925	0.5847	0.62565	0.76946	0.60016		5	-0.70322	-0.4753	-2.09605	-2.2674	-2.25402	-2.28111	-1.70499	-1.78564	-2.18512	-2.24802
20007.4	0.6631	0.6371	0.56358	0.62397	0.60786		3.09864	7.17322	6.25071	0.77525	1.06087	0.89023	0.9961	0.5787	0.57005	0.75499	0.50957		5.05	-2.19634	-2.05861	-2.75826	-3.03646	-2.90144	-2.97741	-2.17069	-2.32685	-2.83183	-2.97092
20007.7	0.6918	0.66278	0.58763	0.6452	0.63444		3.12932	5.62677	4.48651	0.72678	0.96051	0.80055	0.86161	0.55386	0.49013	0.71959	0.40001		5.1	-3.52789	-3.7402	-3.37628	-3.69752	-3.48624	-3.57551	-2.64131	-2.79891	-3.43018	-3.60387
20008.1	0.72452	0.69005	0.61518	0.67023	0.66383		3.16	4.31384	2.86273	0.64868	0.8223	0.68236	0.69837	0.51328	0.39144	0.66723	0.28001		5.15	-4.73088	-5.4351	-3.92467	-4.23965	-3.95421	-4.058	-3.04924	-3.18853	-3.9522	-4.12712
20008.4	0.75249	0.71393	0.63848	0.6912	0.68869		3.19068	3.35999	1.49376	0.54777	0.65512	0.54417	0.51755	0.46055	0.28003	0.60217	0.16293		5.2	-5.94529	-7.0395	-4.35587	-4.64306	-4.38728	-4.40762	-3.3619	-3.48293	-4.38103	-4.52936
20008.8	0.77731	0.73587	0.66035	0.71055	0.71295		3.22136	2.88176	0.86848	0.43186	0.4686	0.3959	0.33423	0.3994	0.1622	0.52859	0.09551		5.25	-7.29175	-8.46088	-4.68886	-4.89948	-4.65138	-4.61637	-3.62911	-3.68813	-4.7223	-4.80599
20009.1	0.80151	0.75723	0.68417	0.72955	0.73633		3.25204	2.85049	1.45684	0.30965	0.2727	0.2505	0.18381	0.3335	0.04542	0.45027	0.15431		5.3	-8.53038	-9.60563	-4.90963	-5.00114	-4.73826	-4.68408	-3.77893	-3.78569	-4.89486	-4.93479
20009.4	0.82206	0.7758	0.70281	0.74543	0.75556		3.28272	3.0525	2.18882	0.19195	0.07901	0.13724	0.18267	0.26614	0.07218	0.37033	0.25011		5.35	-9.66967	-10.3635	-4.92578	-4.96455	-4.7842	-4.61053	-3.76446	-3.77242	-4.9425	-4.91151
20009.8	0.84071	0.79394	0.7214	0.76102	0.77392		3.3134	3.27351	2.73996	0.10232	0.11484	0.14016	0.31054	0.2001	0.17442	0.29105	0.33728		5.4	-10.393	-10.6559	-4.81283	-4.77723	-4.5811	-4.39298	-3.67742	-3.64807	-4.82912	-4.7382
20010.2	0.8594	0.81149	0.7412	0.77853	0.79526		3.34408	3.39516	3.07037	0.10617	0.28383	0.22859	0.44688	0.13759	0.26283	0.2138	0.40604		5.45	-10.41	-10.4417	-4.56418	-4.44997	-4.19853	-4.04227	-3.47137	-3.41413	-4.61031	-4.41749
20010.5	0.87222	0.82488	0.75576	0.79013	0.80937		3.37476	3.37092	3.18507	0.17158	0.43032	0.31581	0.56197	0.08063	0.33348	0.13921	0.45265		5.5	-9.56276	-9.69937	-4.09021	-3.99206	-3.66435	-3.56839	-3.11586	-3.0813	-4.17499	-3.9635
20010.8	0.88359	0.83708	0.77074	0.80269	0.82254		3.40544	3.19394	3.10614	0.23153	0.54805	0.3809	0.64701	0.03577	0.38404	0.06829	0.4756		5.55	-7.92155	-8.43671	-3.44606	-3.41626	-2.95488	-2.98345	-2.62986	-2.66181	-3.55582	-3.39114
20011.2	0.89378	0.8491	0.78516	0.81473	0.83589		3.43612	2.8796	2.86661	0.2713	0.63322	0.41794	0.69834	0.04285	0.41329	0.02708	0.47502		5.6	-5.69056	-6.7109	-2.65342	-2.75201	-2.12771	-2.3173	-2.02642	-2.16972	-2.79508	-2.71929
20011.5	0.90121	0.85882	0.79778	0.82492	0.84646		3.4668	2.45658	2.50838	0.28736	0.68387	0.4251	0.71494	0.0844	0.42114	0.08483	0.45232		5.65	-3.17679	-4.61934	-1.74263	-2.02329	-1.2185	-1.59421	-1.31824	-1.6128	-1.91936	-1.9639
20011.9	0.90685	0.86767	0.80899	0.83465	0.85578		3.49748	1.96158	2.08215	0.27964	0.69971	0.40277	0.69779	0.12876	0.40853	0.15488	0.41011		5.7	-0.72519	-2.27502	-0.74175	-1.25269	-0.23544	-0.83284	-0.53516	-1.01504	-0.88038	-1.15739
20012.2	0.91122	0.87541	0.81892	0.84282	0.86384		3.52816	1.4358	1.6507	0.2505	0.68209	0.35301	0.64954	0.17326	0.37731	0.22593	0.35205		5.75	1.40565	0.18449	0.30651	-0.45636	0.73966	-0.05654	0.28096	-0.39634	0.18167	-0.32673
20012.6	0.91495	0.88306	0.8296	0.85148	0.87152		3.55884	0.92299	1.29674	0.20552	0.6338	0.27931	0.5742	0.21772	0.33018	0.29644	0.2829		5.8	3.38361	2.60509	1.32806	0.32891	1.67359	0.70021	1.12203	0.22297	1.23643	0.50521
20012.9	0.91761	0.89004	0.83911	0.86004	0.87836		3.58952	0.47407	1.11788	0.15729	0.5589	0.18634	0.47692	0.26177	0.27047	0.36493	0.20912		5.85	5.08461	4.86019	2.28696	1.07973	2.54663	1.41376	1.89341	0.8432	2.25156	1.32815
20013.3	0.91965	0.89645	0.84845	0.8684	0.88466		3.62019	0.21889	1.14912	0.13572	0.46243	0.08063	0.36378	0.30455	0.20214	0.42966	0.1418		5.9	6.46947	6.81161	3.08899	1.77845	3.27805	2.07707	2.58456	1.4292	3.15376	2.09571
20013.6	0.92111	0.90226	0.85649	0.87571	0.89014		3.65087	0.34186	1.29951	0.17209	0.35016	0.04529	0.24182	0.34483	0.13	0.48869	0.10638		5.95	7.38233	8.32328	3.75628	2.4209	3.88904	2.66644	3.16839	1.96064	3.94813	2.78184
20014	0.92232	0.9086	0.86572	0.88416	0.89569		3.68155	0.48133	1.45669	0.2478	0.22836	0.15903	0.12142	0.38113	0.06321	0.54015	0.12851		6	7.78438	9.3135	4.24667	2.96724	4.32403	3.15185	3.59932	2.42179	4.54453	3.36639
20014.3	0.92342	0.91475	0.87395	0.89181	0.90104		3.71223	0.51236	1.55701	0.33594	0.10388	0.2732	0.06101	0.41196	0.05057	0.58238	0.17986		6.05	7.85594	9.7593	4.515	3.40432	4.59861	3.521	3.90107	2.80854	4.95669	3.83974
20014.7	0.92467	0.92096	0.8831	0.90014	0.9067		3.74291	0.43041	1.57467	0.42323	0.0293	0.37866	0.14807	0.43598	0.10424	0.61413	0.23209		6.1	7.743	9.66884	4.66054	3.72701	4.73511	3.77283	4.03196	3.10063	5.11172	4.17757
20015	0.9261	0.92737	0.89225	0.90808	0.91205		3.77359	0.2807	1.50539	0.5023	0.1374	0.47013	0.24716	0.45221	0.1601	0.6347	0.27498		6.15	7.34144	9.07727	4.60261	3.93335	4.72593	3.90051	4.05953	3.2889	5.15917	4.37097
20015.4	0.92769	0.93417	0.90123	0.91658	0.91832		3.80427	0.29515	1.35804	0.56821	0.23843	0.54338	0.33191	0.4601	0.20685	0.64403	0.30453		6.2	6.55462	8.06711	4.45172	4.01103	4.57596	3.89823	4.00722	3.36874	4.96848	4.41615
20015.7	0.92972	0.94106	0.91025	0.92502	0.92453		3.83495	0.59981	1.15028	0.61751	0.32276	0.5952	0.39705	0.45962	0.24149	0.6428	0.31912		6.25	5.45385	6.74956	4.20287	3.96172	4.33543	3.77025	3.86278	3.33908	4.72725	4.31443
20016.1	0.93244	0.94857	0.92001	0.9337	0.93173		3.86563	0.99513	0.90647	0.64799	0.38708	0.62349	0.44007	0.45137	0.26269	0.63243	0.31847		6.3	4.32124	5.25302	3.90297	3.79072	3.98945	3.52464	3.61005	3.2019	4.36247	4.07208
20016.4	0.93544	0.95554	0.92963	0.94232	0.93843		3.89631	1.40427	0.65797	0.65866	0.42944	0.62729	0.46	0.43655	0.27006	0.61502	0.30334		6.35	3.47955	3.71016	3.55648	3.50659	3.59851	3.17283	3.32141	2.96147	3.92014	3.69998
20016.8	0.93937	0.96337	0.93947	0.95132	0.94574		3.92699	1.78476	0.45023	0.64971	0.44907	0.60681	0.45713	0.41697	0.26401	0.59324	0.27534		6.4	3.15808	2.24466	3.12658	3.11804	3.13862	2.72906	2.95119	2.63252	3.44924	3.21313
20017.1	0.9437	0.97113	0.94894	0.95957	0.95354		3.95767	2.10257	0.35489	0.62252	0.44632	0.56337	0.43283	0.39497	0.24561	0.57011	0.23683		6.45	3.40975	0.95936	2.67203	2.64348	2.58655	2.2034	2.52335	2.22716	2.84923	2.62889
20017.5	0.94846	0.97842	0.95856	0.96788	0.9613		3.98835	2.33026	0.398	0.57971	0.42257	0.49931	0.38949	0.37325	0.2165	0.54862	0.19091		6.5	3.82856	-0.07325	2.12058	2.10482	1.97662	1.62616	2.05499	1.75957	2.22526	1.96905
20017.9	0.95385	0.98635	0.96859	0.97659	0.96957		4.01903	2.44795	0.48783	0.52518	0.38013	0.41793	0.33027	0.35451	0.1788	0.53118	0.14177		6.55	3.82731	-0.83557	1.53357	1.51966	1.33069	1.01744	1.52804	1.23461	1.60149	1.24831
20018.2	0.9592	0.99363	0.97741	0.98408	0.97684		4.04971	2.44438	0.55429	0.46436	0.32207	0.32346	0.25902	0.34095	0.13507	0.51915	0.09643		6.6	2.94392	-1.34085	0.93632	0.89657	0.65389	0.38349	0.97003	0.66984	0.89747	0.49195
20018.5	0.96593	1.00168	0.98709	0.99222	0.98557		4.08039	2.31759	0.57463	0.40451	0.25206	0.22151	0.18019	0.3336	0.08845	0.51242	0.07082		6.65	1.21487	-1.61498	0.25438	0.24176	-0.10022	-0.25979	0.33899	0.08524	0.06718	-0.27334
20018.9	0.97336	1.00944	0.99698	1.0007	0.99439		4.11107	2.07526	0.54676	0.35497	0.17416	0.12267	0.09951	0.33198	0.04456	0.5095	0.08299		6.7	-0.89331	-1.71944	-0.45816	-0.41579	-0.84563	-0.88733	-0.30399	-0.49918	-0.70241	-1.02082
20019.2	0.97977	1.01614	1.00465	1.00728	1.00178		4.14175	1.73502	0.47947	0.32587	0.09289	0.07679	0.03763	0.33427	0.03198	0.5079	0.11597		6.75	-2.7581	-1.7348	-1.22488	-1.0557	-1.53101	-1.47958	-0.97894	-1.06341	-1.50617	-1.72465
20019.6	0.98716	1.02333	1.01264	1.01416	1.00977		4.17243	1.32644	0.39062	0.3233	0.01982	0.14457	0.0792	0.33784	0.0655	0.50482	0.15007		6.8	-4.13887	-1.74947	-1.91782	-1.65809	-2.1907	-2.01833	-1.63398	-1.58802	-2.26771	-2.36073
20019.9	0.99494	1.02994	1.0208	1.02077	1.01747		4.20311	0.9024	0.31005	0.34418	0.07042	0.23605	0.14632	0.34003	0.10213	0.4976	0.17811		6.85	-5.00554	-1.84775	-2.60854	-2.20406	-2.82499	-2.48716	-2.29187	-2.04869	-3.00408	-2.90756
20020.3	1.00271	1.03627	1.0278	1.0269	1.0246		4.23379	0.59831	0.27943	0.37844	0.13944	0.32142	0.20555	0.33856	0.1331	0.48418	0.19733		6.9	-5.42091	-2.09826	-3.20126	-2.67226	-3.37695	-2.87186	-2.87607	-2.43447	-3.63767	-3.34692
20020.7	1.01044	1.04247	1.03472	1.03298	1.03205		4.26447	0.67656	0.3152	0.41561	0.19874	0.39398	0.25241	0.3318	0.15623	0.4632	0.20664		6.95	-5.43757	-2.54426	-3.70683	-3.04104	-3.77575	-3.14985	-3.37299	-2.73442	-4.13238	-3.66276
20021	1.01801	1.04803	1.04088	1.03822	1.03866		4.29515	1.02772	0.38199	0.44804	0.24551	0.45059	0.28492	0.31883	0.17058	0.43409	0.2059		7	-5.22504	-3.19682	-4.04266	-3.31047	-4.04174	-3.32143	-3.75679	-2.93897	-4.51274	-3.84839
20021.3	1.02481	1.05272	1.04649	1.04281	1.04459		4.32583	1.41157	0.44241	0.47094	0.27812	0.48947	0.30221	0.2994	0.17585	0.39701	0.19565		7.05	-4.96887	-4.06097	-4.23507	-3.47285	-4.25716	-3.38494	-4.00237	-3.06183	-4.73665	-3.92132
20021.7	1.03319	1.05834	1.0527	1.04805	1.05119		4.35651	1.74533	0.47714	0.48164	0.29578	0.50991	0.30424	0.27387	0.17228	0.35277	0.17704		7.1	-4.73116	-5.05111	-4.33916	-3.53791	-4.26844	-3.36061	-4.09745	-3.07809	-4.71481	-3.85464
20022	1.03908	1.06218	1.05702	1.05177	1.05572		4.38719	1.99787	0.47868	0.47904	0.29852	0.51205	0.29179	0.24313	0.16057	0.30276	0.15169		7.15	-4.74374	-6.05516	-4.21584	-3.49618	-4.16253	-3.23084	-4.04486	-2.98412	-4.49079	-3.65072
20022.4	1.04617	1.06668	1.06232	1.05583	1.06108		4.41786	2.15587	0.44687	0.46319	0.28704	0.49687	0.26628	0.20856	0.14181	0.24882	0.12182		7.2	-5.13677	-6.96157	-3.94306	-3.33312	-3.907	-2.99131	-3.80742	-2.78229	-4.06678	-3.31683
20022.8	1.05264	1.07062	1.06663	1.05941	1.06571		4.44854	2.21689	0.38712	0.43504	0.26272	0.46601	0.22971	0.172	0.11744	0.19324	0.09045		7.25	-5.87432	-7.65068	-3.60555	-3.05176	-3.5624	-2.64833	-3.46449	-2.47893	-3.53725	-2.86497
20023.1	1.058	1.07387	1.07032	1.06235	1.06973		4.47922	2.18727	0.3103	0.39623	0.22749	0.42172	0.18453	0.13591	0.08918	0.13886	0.06287		7.3	-6.82168	-8.00731	-3.1469	-2.65929	-3.11082	-2.21165	-3.00553	-2.08422	-2.84188	-2.31142
20023.4	1.0639	1.07733	1.0741	1.06539	1.07362		4.5099	2.08128	0.23478	0.34895	0.18369	0.36669	0.13353	0.10369	0.05927	0.09001	0.05001		7.35	-7.57818	-7.93332	-2.56194	-2.16705	-2.61711	-1.6943	-2.49238	-1.61432	-2.13295	-1.67626
20023.8	1.06966	1.08034	1.07772	1.06811	1.07722		4.54058	1.92056	0.19092	0.29575	0.13399	0.30394	0.07992	0.08049	0.03192	0.05674	0.06003		7.4	-7.56436	-7.35902	-1.99229	-1.59128	-2.11266	-1.11229	-1.93196	-1.08669	-1.4306	-0.98261
20024.1	1.0746	1.08294	1.0806	1.07045	1.08027		4.57126	1.73386	0.20347	0.23944	0.08133	0.23665	0.02954	0.07208	0.02435	0.05748	0.0811		7.45	-6.6288	-6.25219	-1.3919	-0.95873	-1.50547	-0.48909	-1.34159	-0.5184	-0.67466	-0.25648
20024.5	1.07959	1.0855	1.08353	1.07283	1.08341		4.60194	1.55671	0.25057	0.18308	0.02996	0.16809	0.03504	0.07791	0.04419	0.08096	0.10227		7.5	-4.98193	-4.62382	-0.76965	-0.28424	-0.87645	0.15525	-0.74805	0.07013	-0.00224	0.47426
20024.8	1.08379	1.08764	1.08603	1.07459	1.08584		4.63262	1.42827	0.29771	0.13011	0.02877	0.1017	0.07959	0.08985	0.06717	0.10518	0.11931		7.55	-3.09836	-2.50574	-0.12518	0.4093	-0.28274	0.80097	-0.16755	0.66431	0.62507	1.19203
20025.2	1.08839	1.0898	1.08821	1.07635	1.08827		4.6633	1.38095	0.32712	0.08541	0.07352	0.04303	0.11978	0.10095	0.08678	0.12306	0.1305		7.6	-1.00315	-0.00716	0.52648	1.10551	0.3339	1.43729	0.36827	1.23946	1.15394	1.86777
20025.5	1.09264	1.09175	1.09056	1.07813	1.09055		4.69398	1.4241	0.33207	0.05843	0.11363	0.03266	0.15204	0.10771	0.10136	0.13265	0.1352		7.65	1.40891	2.71898	1.13065	1.77883	0.97356	2.03739	0.85465	1.77286	1.57586	2.47618
20025.9	1.09698	1.09371	1.09259	1.07975	1.09246		4.72466	1.53979	0.31199	0.05939	0.14598	0.07395	0.175	0.10865	0.11022	0.13364	0.13336		7.7	4.16756	5.50484	1.70119	2.39897	1.62389	2.57695	1.24669	2.24343	1.93409	2.99425
20026.2	1.10092	1.0953	1.0945	1.08115	1.09434		4.75534	1.69816	0.27081	0.07569	0.16931	0.11085	0.18805	0.10336	0.11318	0.12661	0.12542		7.75	7.03237	8.16833	2.2505	2.94036	2.10296	3.03459	1.66608	2.63211	2.22588	3.40216
20026.6	1.10495	1.09686	1.09633	1.08254	1.09599		4.78602	1.87319	0.21701	0.09126	0.18297	0.13787	0.19113	0.0921	0.11039	0.11296	0.11216		7.8	9.85082	10.5269	2.76536	3.3795	2.55966	3.39104	2.01992	2.92272	2.44615	3.68407
20026.9	1.10841	1.09812	1.09771	1.08382	1.09743		4.8167	2.04741	0.16586	0.10061	0.18689	0.1541	0.1847	0.07566	0.10233	0.09516	0.0947		7.85	12.2639	12.4116	3.16871	3.69614	2.9521	3.63004	2.21069	3.10293	2.56321	3.82882
20027.3	1.11246	1.09975	1.09938	1.08513	1.09946		4.84738	2.20996	0.14263	0.10252	0.18147	0.15963	0.16966	0.05546	0.08973	0.07767	0.07452		7.9	14.1673	13.6798	3.45474	3.87422	3.17592	3.73913	2.42369	3.16542	2.61077	3.83043
20027.6	1.11558	1.10098	1.10059	1.08634	1.10075		4.87806	2.35341	0.16253	0.09742	0.16755	0.15509	0.14731	0.0346	0.07352	0.0683	0.05366		7.95	14.927	14.2261	3.64633	3.9055	3.37979	3.7109	2.54408	3.10614	2.74775	3.68845
20028	1.11894	1.10209	1.10207	1.0876	1.10211		4.90874	2.47129	0.2044	0.08681	0.14635	0.14162	0.11925	0.0245	0.05481	0.07474	0.03589		8	14.3537	13.9906	3.68877	3.78425	3.3453	3.54378	2.57969	2.92605	2.68067	3.40897
20028.4	1.12219	1.10332	1.10315	1.08884	1.10362		4.93942	2.55673	0.24409	0.07331	0.11937	0.12074	0.0873	0.03934	0.03493	0.09466	0.02961		8.05	12.5501	12.9535	3.5711	3.51124	3.18882	3.24006	2.48382	2.63191	2.51619	3.0032
20028.7	1.12467	1.10439	1.10422	1.08994	1.10493		4.9701	2.60227	0.26974	0.06143	0.08831	0.09435	0.05358	0.06326	0.01621	0.12025	0.03877		8.1	10.3566	11.1555	3.29754	3.0943	2.93325	2.80842	2.29616	2.23303	2.29455	2.48464
20029	1.12705	1.10546	1.10522	1.09094	1.10588		5.00078	2.60041	0.27673	0.05777	0.05504	0.06494	0.02188	0.08738	0.01279	0.14608	0.05336		8.15	8.01842	8.69261	2.84981	2.54593	2.52708	2.26023	2.06499	1.74434	2.00663	1.87302
20029.4	1.12937	1.10643	1.10636	1.09199	1.1073		5.03146	2.54469	0.26461	0.06603	0.02184	0.03729	0.02137	0.10908	0.02803	0.16902	0.06703		8.2	5.33839	5.70023	2.30344	1.88542	2.09195	1.61351	1.75779	1.18482	1.58894	1.19184
20030	1.13245	1.10791	1.10801	1.09378	1.10959		5.06214	2.4309	0.23618	0.08229	0.01444	0.02882	0.04875	0.12695	0.0433	0.18717	0.07758		8.25	2.03026	2.34712	1.65461	1.13785	1.56253	0.89109	1.3707	0.57668	1.12469	0.46747
20030.7	1.1342	1.10941	1.10938	1.0956	1.11144		5.09282	2.25816	0.19732	0.10088	0.04316	0.04958	0.07421	0.14008	0.05585	0.19933	0.08416		8.3	-1.95204	-1.17566	0.97978	0.3329	0.94367	0.11973	0.97468	-0.05552	0.60687	-0.27188
20031.4	1.1341	1.11025	1.11061	1.09702	1.11307		5.1235	2.02983	0.15776	0.11809	0.06908	0.07599	0.0948	0.14787	0.06496	0.20481	0.0865		8.35	-6.31863	-4.66698	0.24114	-0.49639	0.2928	-0.67083	0.4848	-0.68597	-0.01207	-0.99731
20032	1.13191	1.11046	1.11117	1.09782	1.114		5.15418	1.75407	0.13216	0.13178	0.09013	0.10004	0.10957	0.15003	0.07031	0.20335	0.08466		8.4	-10.2031	-7.92799	-0.59241	-1.31497	-0.36001	-1.44902	-0.05863	-1.28971	-0.56352	-1.68037
20032.7	1.12721	1.10982	1.11115	1.09824	1.1147		5.18486	1.44433	0.13325	0.14067	0.10551	0.11948	0.1181	0.14652	0.07185	0.19507	0.07898		8.45	-12.5312	-10.7741	-1.42711	-2.08947	-1.03623	-2.18316	-0.52562	-1.84133	-1.11149	-2.2943
20033.5	1.12043	1.10809	1.11012	1.09743	1.11396		5.21553	1.12041	0.15505	0.1441	0.11481	0.13332	0.12037	0.13761	0.06974	0.18043	0.07001		8.5	-13.2825	-13.0454	-2.14552	-2.78557	-1.59093	-2.84344	-1.02963	-2.31742	-1.71465	-2.81613
20034.2	1.11077	1.10459	1.10782	1.09548	1.11176		5.24621	0.81212	0.18092	0.14186	0.11799	0.14109	0.11668	0.12379	0.06432	0.1602	0.05847		8.55	-13.093	-14.6194	-2.78577	-3.37116	-2.13347	-3.40081	-1.45043	-2.69908	-2.18151	-3.22703
[truncated: 262 more rows]

## Sheet: Figure S7
Figure S7a and S7b	Ni K-edge XANES spectrum for NiO@1T-MoS2					Figure S7c
NiO						K	NiO	Fit	K	NiO@1T-MoS2	Fit		R	NiO	Fit	R	NiO@1T-MoS2	Fit
[truncated: 584 more rows]

## Sheet: Figure S8
Figure S8a								Figure S8b									Figure S8c
[truncated: 1,360 more rows]

## Sheet: Figure S17
Figure S17a and S17b	Synthesis temperature-dependent XAS at Ni K-edge					Figure S17c										Figure S17d	Synthesis temperature-dependent XAS at Ni K-edge
[truncated: 585 more rows]
